# Supplementary material for: A drug repurposing screen for whipworms informed by comparative genomics
Source: PLoS Negl Trop Dis. 2023 Sep 5;17(9):e0011205. doi: 10.1371/journal.pntd.0011205 (PMC10503962; doi:10.1371/journal.pntd.0011205)
Supplement: S1 Table — (XLSX) [file pntd.0011205.s001.xlsx]

## Sheet: Sheet1
Supplementary Table 1. The 409 compounds obtained for the initial screen.
ChEMBL identifier for compound requested from Sigma-Aldrich	Identifier for the compound delivered from Sigma-Aldrich (sometimes slightly different from the requested compound; see Notes in column E)	Name for the compound delivered from Sigma-Aldrich	SMILES string for compound delivered from Sigma-Aldrich (provided by Sigma-Aldrich)	Notes on the chemical structure	Mean motility in the initial screen
CHEMBL1205/ CHEMBL584	CHEMBL584	nelfinavir	S(C[C@H](NC(=O)c4c(c(ccc4)O)C)[C@H](O)CN2[C@@H](C[C@H]3[C@@H](C2)CCCC3)C(=O)NC(C)(C)C)c1ccccc1	-	1425.67
CHEMBL218490	CHEMBL218490	dorzolamide	[S]1(=O)(=O)[C@H](C[C@@H](c2c1[s]c(c2)[S](=O)(=O)N)NCC)C	-	2536
CHEMBL1289926	CHEMBL1289926	axitinib	S(c4c(cccc4)C(=O)NC)c1cc2[nH]nc(c2cc1)\C=C\c3ncccc3	-	2490.67
CHEMBL98	CHEMBL98	vorinostat	N(O)C(=O)CCCCCCC(=O)Nc1ccccc1	-	1260
CHEMBL719	CHEMBL719	mupirocin	O1[C@H]([C@@H]1C[C@@H]2[C@H]([C@H]([C@@H](OC2)C\C(=C\C(=O)OCCCCCCCCC(=O)O)\C)O)O)[C@H]([C@@H](O)C)C	-	2521
CHEMBL1487	CHEMBL1487	atorvastatin	Fc1ccc(cc1)c2[n](c(c(c2c4ccccc4)C(=O)Nc3ccccc3)C(C)C)CC[C@@H](O)C[C@@H](O)CC(=O)O	-	2624.67
CHEMBL93645	CHEMBL93645	aceclofenac	Clc1c(c(ccc1)Cl)Nc2c(cccc2)CC(=O)OCC(=O)O	-	972
CHEMBL72	CHEMBL72	desipramine	N1(c2c(cccc2)CCc3c1cccc3)CCCNC	-	1087.33
CHEMBL1070	CHEMBL1070	nabumetone	O(C)c1cc2c(cc(cc2)CCC(=O)C)cc1	-	2715.67
CHEMBL1086	CHEMBL1086	dibucaine	N(CCNC(=O)c1c2c(nc(c1)OCCCC)cccc2)(CC)CC	-	2070
CHEMBL1409/ CHEMBL814	CHEMBL814	fluvoxamine	COCCCC/C(=N\OCCN)c1ccc(C(F)(F)F)cc1	The SMILES provided by Sigma does not specify stereochemistry, but that on the Sigma website does (for MFCD00865345), and matches CHEMBL814. Copied SMILES from ChEMBL here.	2673.33
CHEMBL1697	CHEMBL23	diltiazem	COc1ccc([C@@H]2Sc3ccccc3N(CCN(C)C)C(=O)[C@@H]2OC(C)=O)cc1	Requested diltiazem hydrochloride from Sigma-Aldrich, the delivered compound is diltiazem.	2070.67
CHEMBL1023	CHEMBL1023	bexarotene	OC(=O)c1ccc(cc1)C(=C)c2cc3c(cc2C)C(CCC3(C)C)(C)C	-	750
CHEMBL159226	CHEMBL1256739	moxisylyte hydrochloride	CC(=O)Oc1cc(C(C)C)c(OCCN(C)C)cc1C.Cl	Requested moxisylyte from Sigma-Aldrich, the delivered compound is moxisylyte hydrochloride.	1784.67
CHEMBL539	CHEMBL539	acetic acid	OC(=O)C	-	2712
CHEMBL1423	CHEMBL1423	pimozide	Fc1ccc(cc1)C(CCCN3CCC(CC3)[n]4c5c(nc4O)cccc5)c2ccc(cc2)F	-	0
CHEMBL477772	CHEMBL477772	pazopanib	[S](=O)(=O)(N)c1c(ccc(c1)Nc2nc(ccn2)N(C)c3cc4n[n](c(c4cc3)C)C)C	-	1826
CHEMBL254219	CHEMBL254219	digitoxin	O1CC(=CC1=O)[C@@H]2[C@@]3([C@@]([C@H]4[C@@H]([C@@]5([C@@H](C[C@H](CC5)O[C@@H]6O[C@@H]([C@H]([C@H](C6)O)O[C@@H]7O[C@@H]([C@H]([C@H](C7)O)O[C@@H]8O[C@@H]([C@H]([C@H](C8)O)O)C)C)C)CC4)C)CC3)(CC2)O)C	-	3055
CHEMBL1190	CHEMBL1134	decamethonium bromide	C[N+](C)(C)CCCCCCCCCC[N+](C)(C)C.[Br-].[Br-]	Requested decamethonium from Sigma-Aldrich, the delivered compound is decamethonium bromide.	2283.33
CHEMBL363449	CHEMBL363449	nadifloxacin	Fc1c(c3c4c(c1)C(=O)C(=CN4C(CC3)C)C(=O)O)N2CCC(CC2)O	-	2659
CHEMBL1200522	CHEMBL1200522	avobenzone	O(C)c1ccc(cc1)C(=O)CC(=O)c2ccc(cc2)C(C)(C)C	-	3074.33
CHEMBL1201356	CHEMBL1200843	methylergonovine maleate	CC[C@@H](CO)NC(=O)[C@@H]1C=C2c3cccc4[nH]cc(c34)C[C@H]2N(C)C1.O=C(O)/C=C\C(=O)O	Requested methylergonovine from Sigma-Aldrich, the delivered compound is methylergonovine maleate.	2647.33
CHEMBL1200473	CHEMBL1201338	cyclopentolate	CN(C)CCOC(=O)C(c1ccccc1)C1(O)CCCC1	Requested cyclopentolate hydrochloride from Sigma-Aldrich, the delivered compound is cyclopentolate.	2642.33
CHEMBL820	CHEMBL820	busulfan	[S](=O)(=O)(OCCCCO[S](=O)(=O)C)C	-	3178.33
CHEMBL1201171	CHEMBL1201171	pramoxine hydrochloride	Cl.N2(CCOCC2)CCCOc1ccc(cc1)OCCCC	-	1256.33
CHEMBL1232132	CHEMBL1232132	3,5 dibromotyrosine	Brc1c(c(cc(c1)C[C@H](N)C(=O)O)Br)O	-	3038.67
CHEMBL1200829	CHEMBL1200829	gluconolactone	O1[C@@H]([C@H]([C@@H]([C@H](C1=O)O)O)O)CO	-	2097.67
CHEMBL515914	CHEMBL515914	azaribine	N2(N=CC(=O)NC2=O)[C@@H]1O[C@@H]([C@H]([C@H]1OC(=O)C)OC(=O)C)COC(=O)C	-	3969
CHEMBL125	CHEMBL125	miltefosine	[P](=O)([O-])(OCC[N+](C)(C)C)OCCCCCCCCCCCCCCCC	-	2812.33
CHEMBL1493	CHEMBL1493	flavoxate	N4(CCCCC4)CCOC(=O)c1c2c(ccc1)C(=O)C(=C(O2)c3ccccc3)C	-	4073.33
CHEMBL282686	CHEMBL282686	tesaglitazar	[S](=O)(=O)(Oc1ccc(cc1)CCOc2ccc(cc2)C[C@H](OCC)C(=O)O)C	-	3876.67
CHEMBL36	CHEMBL36	pyrimethamine	Clc1ccc(cc1)c2c(nc(nc2CC)N)N	-	2931.33
CHEMBL1256842	CHEMBL273575	nomifensine	CN1Cc2c(N)cccc2C(c2ccccc2)C1	Requested nomifensine maleate from Sigma-Aldrich, the delivered compound is nomifensine.	2225.67
CHEMBL276832/ CHEMBL542541	CHEMBL276832	hydralazine	N(N)c1nncc2c1cccc2	-	1962.67
CHEMBL1208	CHEMBL1208	cinoxacin	N1(N=C(C(=O)c2c1cc3c(c2)OCO3)C(=O)O)CC	-	1112.67
CHEMBL1200581	CHEMBL1201220	diatrizoic acid	CC(=O)Nc1c(I)c(NC(C)=O)c(I)c(C(=O)O)c1I	Requested diatrizoate sodium from Sigma-Aldrich, the delivered compound is diatrizoic acid.	1113
CHEMBL989	CHEMBL989	fluocinolone acetonide	F[C@@]21[C@H]([C@H]4[C@@]([C@@]5(OC(O[C@@H]5C4)(C)C)C(=O)CO)(C[C@@H]2O)C)C[C@@H](C3=CC(=O)C=C[C@@]31C)F	-	2803.67
CHEMBL865	CHEMBL865	valdecoxib	[S](=O)(=O)(N)c1ccc(cc1)c2c(n[o]c2C)c3ccccc3	-	3610.33
CHEMBL638	CHEMBL638	voriconazole	Fc1c(ncnc1)[C@@H]([C@](O)(C[n]3ncnc3)c2c(cc(cc2)F)F)C	-	4354.33
CHEMBL1713/ CHEMBL71	CHEMBL71	chlorpromazine	S1c2c(cc(cc2)Cl)N(c3c1cccc3)CCCN(C)C	-	0
CHEMBL1616/ CHEMBL53	CHEMBL53	apomorphine	N1([C@@H]2Cc3c(c(c(cc3)O)O)c4c2c(ccc4)CC1)C	-	2318.67
CHEMBL2146124	CHEMBL2146124	cefuroxime sodium	[Na+].S1[C@H]2N(C(=C(C1)COC(=O)N)C(=O)[O-])C(=O)[C@H]2NC(=O)\C(=N/OC)\c3[o]ccc3	-	2613
CHEMBL27759	CHEMBL27759	entinostat	N(Cc2ccc(cc2)C(=O)Nc3c(cccc3)N)C(=O)OCc1cnccc1	-	2718
CHEMBL1633/ CHEMBL534	CHEMBL534	ketotifen	[s]1c2c(cc1)C(=C4CCN(CC4)C)c3c(cccc3)CC2=O	-	2224.33
CHEMBL1130	CHEMBL1130	doxifluridine	FC1=CN(C(=O)NC1=O)[C@@H]2O[C@@H]([C@H]([C@H]2O)O)C	-	2011
CHEMBL535	CHEMBL535	sunitinib	Fc1cc2c(cc1)NC(=O)\C\2=C/c3[nH]c(c(c3C)C(=O)NCCN(CC)CC)C	-	530.667
CHEMBL1518	CHEMBL1518	propylthiouracil	Sc1nc(cc(n1)CCC)O	-	3724.67
CHEMBL42	CHEMBL42	clozapine	Clc1cc2c(cc1)Nc3c(cccc3)C(=N2)N4CCN(CC4)C	-	2873.67
CHEMBL1200395	CHEMBL1201023	orphenadrine hydrochloride	Cl.N(CCOC(c2c(cccc2)C)c1ccccc1)(C)C	Requested orphenadrine citrate from Sigma-Aldrich, the delivered compound is orphenadrine hydrochloride.	1810
CHEMBL856	CHEMBL856	primidone	N1CNC(=O)C(C1=O)(CC)c2ccccc2	-	3160.33
CHEMBL1727	CHEMBL1727	cephalexin	S1[C@H]2N(C(=C(C1)C)C(=O)O)C(=O)[C@H]2NC(=O)[C@H](N)c3ccccc3	-	4829.33
CHEMBL1169	CHEMBL1169	aminosalicylic acid	Nc1cc(c(cc1)C(=O)O)O	-	4449.67
CHEMBL459	CHEMBL459	methyldopa	N[C@](Cc1cc(c(cc1)O)O)(C)C(=O)O	-	4061.33
CHEMBL1200761	CHEMBL1200761	chlorotrianisene	ClC(=C(c3ccc(cc3)OC)c2ccc(cc2)OC)c1ccc(cc1)OC	-	2526.33
CHEMBL241694	CHEMBL241694	ethisterone	O[C@@]1([C@@]2([C@H]([C@H]3[C@@H]([C@]4(CCC(=O)C=C4CC3)C)CC2)CC1)C)C#C	-	1592.67
CHEMBL1766	CHEMBL1766	desoximetasone	F[C@@]21[C@H]([C@H]4[C@@]([C@H]([C@@H](C4)C)C(=O)CO)(C[C@@H]2O)C)CCC3=CC(=O)C=C[C@@]31C	-	771.667
CHEMBL17	CHEMBL17	dichlorphenamide	[S](=O)(=O)(N)c1c(c(cc(c1)[S](=O)(=O)N)Cl)Cl	-	752.333
CHEMBL441687	CHEMBL441687	glycyrrhizin	O1[C@H]([C@@H]([C@H]([C@@H]([C@H]1C(=O)O)O)O)O)O[C@H]2[C@H](O[C@@H]([C@H]([C@@H]2O)O)C(=O)O)O[C@@H]3C([C@H]4[C@@]([C@@H]5[C@]([C@@]6(CC[C@@]7([C@@H](C[C@@](CC7)(C)C(=O)O)C6=CC5=O)C)C)(CC4)C)(CC3)C)(C)C	-	1892
CHEMBL1200391	CHEMBL1200391	tromethamine	NC(CO)(CO)CO	-	2769
CHEMBL30	CHEMBL30	cimetidine	S(CC\N=C(\NC)/NC#N)Cc1nc[nH]c1C	-	2749.33
CHEMBL1200806	CHEMBL1618254	(R)-naproxen	COc1ccc2cc([C@@H](C)C(=O)O)ccc2c1	Requested naproxen sodium from Sigma-Aldrich, the delivered compound is (R)-naproxen. Note that CHEMBL154 is called naproxen but is a different stereoisomer.	1392
CHEMBL1274	CHEMBL1274	nilutamide	FC(F)(F)c1c(ccc(c1)N2C(=O)NC(C2=O)(C)C)[N+](=O)[O-]	-	1900
CHEMBL1467	CHEMBL1467	allopurinol	[nH]1ncc2c1ncnc2O	-	3999.33
CHEMBL517	CHEMBL517	disopyramide	N(C(C)C)(C(C)C)CCC(c2ncccc2)(c1ccccc1)C(=O)N	-	1628.67
CHEMBL790	CHEMBL790	chlorhexidine	Clc1ccc(cc1)NC(=N)NC(=N)NCCCCCCNC(=N)NC(=N)Nc2ccc(cc2)Cl	-	320.333
CHEMBL562	CHEMBL562	griseofulvin	Clc1c2c(c(cc1OC)OC)C(=O)[C@]3(O2)[C@@H](CC(=O)C=C3OC)C	-	1254
CHEMBL1113	CHEMBL1113	amoxapine	Clc1cc2c(cc1)Oc3c(cccc3)N=C2N4CCNCC4	-	803.667
CHEMBL413965	CHEMBL413965	felbinac	OC(=O)Cc1ccc(cc1)c2ccccc2	-	3442.33
CHEMBL112	CHEMBL112	acetaminophen	N(c1ccc(cc1)O)C(=O)C	-	2179.33
CHEMBL622	CHEMBL622	etodolac	[nH]1c2c(c3c1C(OCC3)(CC)CC(=O)O)cccc2CC	-	2187
CHEMBL1200692	CHEMBL1200692	olmesartan medoxomil	[nH]1nnnc1c2c(cccc2)c3ccc(cc3)C[n]4c(nc(c4C(=O)OCC5=C(OC(=O)O5)C)C(O)(C)C)CCC	-	3652.33
CHEMBL503160	CHEMBL503160	fumaric acid	OC(=O)\C=C\C(=O)O	-	3103.67
CHEMBL1200344	CHEMBL1568276	nafcillin sodium monohydrate	CCOc1ccc2ccccc2c1C(=O)N[C@@H]1C(=O)N2[C@@H](C(=O)[O-])C(C)(C)S[C@H]12.O.[Na+]	Requested nafcillin sodium from Sigma-Aldrich; the delivered compound is nafcillin sodium monohydrate.	3573.67
CHEMBL1520	CHEMBL1520	vardenafil	[S](=O)(=O)(N4CCN(CC4)CC)c1cc(c(cc1)OCC)C2=NC(=O)c3[n](c(nc3C)CCC)N2	-	2162
CHEMBL1485	CHEMBL1485	arginine	N[C@@H](CCCNC(=N)N)C(=O)O	-	2983.67
CHEMBL2103881	PubChem_CID25162921	mecamylamine hydrochloride	Cl.N(C1([C@@H]2C[C@H](C1(C)C)CC2)C)C	Requested CHEMBL2103881 (dexmecamylamine) from Sigma-Aldrich, the delivered compound is mecamylamine hydrochloride which is a hydrochloride salt and also has a different stereochemistry.	3151.33
CHEMBL266459	CHEMBL266459	zomepirac sodium	[Na+].Clc1ccc(cc1)C(=O)c2[n](c(cc2C)CC(=O)[O-])C	-	2838.67
CHEMBL1475	CHEMBL1475	trioxsalen	[o]1c2c(cc3c(c2C)OC(=O)C=C3C)cc1C	-	2071
CHEMBL1559/ CHEMBL91	CHEMBL91	miconazole	Clc1c(ccc(c1)Cl)C(OCc3c(cc(cc3)Cl)Cl)C[n]2cncc2	-	122.333
CHEMBL80	CHEMBL1718	naloxone hydrochloride	C=CCN1CC[C@]23c4c5ccc(O)c4O[C@H]2C(=O)CC[C@@]3(O)[C@H]1C5.Cl	Requested naloxone from Sigma-Aldrich, the delivered compound is naloxone hydrochloride.	3867.67
CHEMBL1159	CHEMBL1200338	pinacidil monohydrate	N(C(C(C)(C)C)C)\C(=N\C#N)\Nc1ccncc1.O	Requested pinacidil from Sigma-Aldrich, the delivered compound is pinacidil monohydrate. Note the stereochemistry is slightly different between CHEMBL1200338 and the SMILES provided to us by Sigma-Aldrich (for product MFCD00242745), but it seems possible that these tautomers interconvert, so we have assumed MFCD00242745 is equivalent to CHEMBL1200338. At the level of the inchikey, they are judged…	2488.67
CHEMBL110691	CHEMBL110691	chlormadinone acetate	ClC1=C[C@H]2[C@H]3[C@@]([C@@](CC3)(OC(=O)C)C(=O)C)(CC[C@@H]2[C@]4(CCC(=O)C=C41)C)C	-	2752.67
CHEMBL508102	CHEMBL508102	carbimazole	S=C1N(C=CN1C(=O)OCC)C	-	1607.67
CHEMBL1185	CHEMBL1185	zolmitriptan	N1[C@H](COC1=O)Cc2cc3c([nH]cc3CCN(C)C)cc2	-	3184
CHEMBL603	CHEMBL603	zafirlukast	[S](=O)(=O)(NC(=O)c2cc(c(cc2)Cc3c4c([n](c3)C)ccc(c4)NC(=O)OC5CCCC5)OC)c1c(cccc1)C	-	0
CHEMBL1356607/ CHEMBL1437	CHEMBL1437	noradrenaline	NC[C@H](O)c1cc(c(cc1)O)O	-	3115
CHEMBL1201039	CHEMBL1201039	benzthiazide	NS(=O)(=O)c1cc2c(NC(CSCc3ccccc3)=NS2(=O)=O)cc1Cl	The SMILES given to us by Sigma-Aldrich is slightly different in stereochemistry to that on the their website for the product MFCD00078969. The SMILES on their website is equivalent to CHEMBL1201039 at the level of the inchikey according to openbabel. Copied the SMILES from the Sigma-Aldrich website here.	3042.33
CHEMBL1165	CHEMBL1200534	moexipril hydrochloride	CCOC(=O)[C@H](CCc1ccccc1)N[C@@H](C)C(=O)N1Cc2cc(OC)c(OC)cc2C[C@H]1C(=O)O.Cl	Requested moexipril from Sigma-Aldrich, the delivered compound is moexipril hydrochloride.	3679.33
CHEMBL14376	CHEMBL14376	iloperidone	Fc1cc2[o]nc(c2cc1)C3CCN(CC3)CCCOc4c(cc(cc4)C(=O)C)OC	-	1949.67
CHEMBL554	CHEMBL554	lapatinib	Fc1cc(ccc1)COc2c(cc(cc2)Nc3ncnc4c3cc(cc4)c5[o]c(cc5)CNCC[S](=O)(=O)C)Cl	-	998.667
CHEMBL986	CHEMBL986	retinol	OC\C=C(/C)\C=C\C=C(/C)\C=C\C1=C(CCCC1(C)C)C	-	2973.33
CHEMBL710	CHEMBL710	finasteride	N1[C@H]2[C@@]([C@@H]3[C@H]([C@H]4[C@@]([C@H](CC4)C(=O)NC(C)(C)C)(CC3)C)CC2)(C=CC1=O)C	-	2075.33
CHEMBL464982	CHEMBL464982	gamolenic acid	OC(=O)CCCC\C=C/C\C=C/C\C=C/CCCCC	-	2971
CHEMBL350221	CHEMBL350221	oxitriptan	[nH]1c2c(c(c1)C[C@H](N)C(=O)O)cc(cc2)O	-	3311.67
CHEMBL255863	CHEMBL255863	nilotinib	FC(F)(F)c1cc(cc(c1)NC(=O)c3cc(c(cc3)C)Nc4nc(ccn4)c5cnccc5)[n]2cnc(c2)C	-	2371.67
CHEMBL1096	CHEMBL1096	amlexanox	Nc1nc2c(cc1C(=O)O)C(=O)c3c(ccc(c3)C(C)C)O2	-	1566.67
CHEMBL578	CHEMBL578	enalapril	N2([C@@H](CCC2)C(=O)O)C(=O)[C@@H](N[C@@H](CCc1ccccc1)C(=O)OCC)C	-	2120.33
CHEMBL1517/ CHEMBL1607480	CHEMBL1517	oxytetracycline	CN(C)[C@H]1[C@@H]2[C@@H](O)[C@H]3C(=C(O)[C@]2(O)C(=O)C(C(N)=O)=C1O)C(=O)c4c(O)cccc4[C@@]3(C)O	The SMILES provided to us by Sigma-Aldrich for this product (product MFCD00003700) is an enol tautomer of the SMILES given for MFCD00003700 on the Sigma website, and the one given for CHEMBL1517. Here we have copied the SMILES given on the Sigma website for oxytetracycline (MFCD00003700), which matches the SMILES for CHEMBL1517.	2122
CHEMBL1597	CHEMBL1597	dimercaprol	SC(CS)CO	-	1550.67
CHEMBL1200866	CHEMBL1200866	perflubron	FC(F)(F)C(F)(F)C(F)(F)C(F)(F)C(F)(F)C(F)(F)C(F)(F)C(F)(F)Br	-	1634
CHEMBL942	CHEMBL942	bisacodyl	n1c(cccc1)C(c3ccc(cc3)OC(=O)C)c2ccc(cc2)OC(=O)C	-	2868.67
CHEMBL582	CHEMBL582	isopropyl alcohol	OC(C)C	-	2761.33
CHEMBL1200339/ CHEMBL1215	CHEMBL1215	phenylephrine	N(C[C@H](O)c1cc(ccc1)O)C	-	3948
CHEMBL1200883/ CHEMBL1201322	CHEMBL1200883	thonzonium bromide	Br.[N+](CCN(Cc2ccc(cc2)OC)c1ncccn1)(CCCCCCCCCCCCCCCC)(C)C	CHEMBL1200883 shows the bromine salt as Br-, while the SMILES provided to us by Sigma-Aldrich shows it as HBr, but openbabel considers these equivalent in terms of inchikey, although it prints a warning about a proton being added/removed.	0
CHEMBL1255654/ CHEMBL698	CHEMBL698	tetracaine	N(CCOC(=O)c1ccc(cc1)NCCCC)(C)C	-	4806
CHEMBL127592	CHEMBL127592	oxethazaine	N(CCO)(CC(=O)N(C(Cc2ccccc2)(C)C)C)CC(=O)N(C(Cc1ccccc1)(C)C)C	-	184
CHEMBL43064	CHEMBL43064	cinnarizine	N3(CCN(CC3)C\C=C\c4ccccc4)C(c2ccccc2)c1ccccc1	-	1638
CHEMBL457299	CHEMBL457299	ethylene glycol	OCCO	-	3146.33
CHEMBL679	CHEMBL679	epinephrine	N(C[C@H](O)c1cc(c(cc1)O)O)C	-	3269.67
CHEMBL1356238	CHEMBL1356238	pyrithione	Sc1[n+](cccc1)[O-]	-	3122
CHEMBL1681	CHEMBL1681	iodohippurate	Ic1c(cccc1)C(=O)NCC(=O)O	-	3583.33
CHEMBL47	CHEMBL47	vitamin E	O1[C@@](CCc2c1c(c(c(c2C)O)C)C)(CCC[C@@H](CCC[C@@H](CCCC(C)C)C)C)C	-	2950
CHEMBL934	CHEMBL934	metyrapone	n1cc(ccc1)C(C)(C)C(=O)c2cnccc2	-	3951
CHEMBL277535	CHEMBL277535	bifonazole	[n]4(cncc4)C(c2ccc(cc2)c3ccccc3)c1ccccc1	-	20
CHEMBL752	CHEMBL752	adenosine phosphate	[P](=O)(OC[C@H]1O[C@H]([C@@H]([C@@H]1O)O)[n]2c3ncnc(c3nc2)N)(O)O	-	4283.33
CHEMBL1200873/ CHEMBL597	CHEMBL597	phentolamine	N1CCNC1=CN(c3cc(ccc3)O)c2ccc(cc2)C	The SMILES given to us by Sigma-Aldrich for this product (MFCD00242985) does not have the same number of Hs as that for CHEMBL597. MFCD00242985 is missing from the Sigma-Aldrich website, but the SMILES given for it on the chemspider website matches that of CHEMBL597.	2958.33
CHEMBL985	CHEMBL985	urea	NC(=O)N	-	4755.33
CHEMBL817	CHEMBL817	tolazamide	[S](=O)(=O)(NC(=O)NN2CCCCCC2)c1ccc(cc1)C	-	4093.67
CHEMBL26	CHEMBL26	sulpiride	[S](=O)(=O)(N)c1cc(c(cc1)OC)C(=O)NCC2N(CCC2)CC	-	2294
CHEMBL692	CHEMBL692	glycerin	OC(CO)CO	-	3459.33
CHEMBL653	PubChem_CID3033637	nizatidine	CN/C(=C\[N+](=O)[O-])/NCCSCC1=CSC(=N1)CN(C)C	CHEMBL653 seems to have disappeared. When I search for 'nizatidine' in CHEMBL, find CHEMBL3183075. This does not have the same stereochemistry as the SMILES that Sigma-Aldrich gave us for the delivered compound. The SMILES that Sigma-Aldrich gave us matches PubChem CID:3033637 (nizatidine).	3804
CHEMBL601719	CHEMBL601719	crizotinib	Fc1c(c(c(cc1)Cl)[C@H](Oc2c(ncc(c2)c3c[n](nc3)C4CCNCC4)N)C)Cl	-	284
CHEMBL94	CHEMBL94	physostigmine	N1([C@@H]2N(c3c(cc(cc3)OC(=O)NC)[C@@]2(CC1)C)C)C	-	3174.67
CHEMBL1557/ CHEMBL59	CHEMBL59	dopamine	NCCc1cc(c(cc1)O)O	-	3438.67
CHEMBL274654	CHEMBL274654	orantinib	[nH]1c(c(c(c1\C=C2\c3c(cccc3)NC\2=O)C)CCC(=O)O)C	-	3557.67
CHEMBL537	CHEMBL537	hydroquinone	Oc1ccc(cc1)O	-	4232.33
CHEMBL1200993/ CHEMBL360055	CHEMBL1200993	gallamine triethiodide	[I-].[I-].[I-].[N+](CCOc1c(cccc1OCC[N+](CC)(CC)CC)OCC[N+](CC)(CC)CC)(CC)(CC)CC	-	4309
CHEMBL1091	CHEMBL1091	hydrocortisone acetate	O[C@]1([C@@]2([C@H]([C@H]3[C@@H]([C@]4(CCC(=O)C=C4CC3)C)[C@H](C2)O)CC1)C)C(=O)COC(=O)C	-	3082.33
CHEMBL111	CHEMBL111	rimonabant	Clc1c(ccc(c1)Cl)[n]2nc(c(c2c4ccc(cc4)Cl)C)C(=O)NN3CCCCC3	-	2055.67
CHEMBL1089/ CHEMBL1200895	CHEMBL1089	phenelzine	N(N)CCc1ccccc1	-	3806
CHEMBL567	CHEMBL567	perphenazine	S1c2c(cc(cc2)Cl)N(c4c1cccc4)CCCN3CCN(CC3)CCO	-	174.667
CHEMBL677	CHEMBL677	levonordefrin	N[C@H]([C@H](O)c1cc(c(cc1)O)O)C	-	2112
CHEMBL633	CHEMBL633	amiodarone	Ic1c(c(cc(c1)C(=O)c2c3c([o]c2CCCC)cccc3)I)OCCN(CC)CC	-	2078.33
CHEMBL17157	CHEMBL17157	terfenadine	N2(CCC(CC2)C(O)(c4ccccc4)c3ccccc3)CCCC(O)c1ccc(cc1)C(C)(C)C	-	1
CHEMBL1707/ CHEMBL841	CHEMBL841	loperamide	Clc1ccc(cc1)C2(CCN(CC2)CCC(c4ccccc4)(c3ccccc3)C(=O)N(C)C)O	-	0
CHEMBL1200902	CHEMBL1201	thiothixene	CN1CCN(CC/C=C2/c3ccccc3Sc3ccc(S(=O)(=O)N(C)C)cc32)CC1	Requested thiothixene hydrochloride from Sigma-Aldrich, the delivered compound is thiothixene.	1029.67
CHEMBL1581	CHEMBL1581	perindopril	N1([C@@H]2[C@H](C[C@H]1C(=O)O)CCCC2)C(=O)[C@@H](N[C@@H](CCC)C(=O)OCC)C	-	3863.67
CHEMBL853	CHEMBL853	zalcitabine	N2(C=CC(=NC2=O)N)[C@@H]1O[C@@H](CC1)CO	-	3922.67
CHEMBL941	CHEMBL941	imatinib	N5(CCN(CC5)C)Cc1ccc(cc1)C(=O)Nc2cc(c(cc2)C)Nc3nc(ccn3)c4cnccc4	-	3599
CHEMBL1109	CHEMBL1109	sulfaphenazole	[S](=O)(=O)(Nc2[n](ncc2)c3ccccc3)c1ccc(cc1)N	-	3283.33
CHEMBL454801	CHEMBL454801	ubidecarenone	O(C)C1=C(C(=O)C(=C(C1=O)C\C=C(\CC\C=C(\CC\C=C(\CC\C=C(\CC\C=C(\CC\C=C(\CC\C=C(\CC\C=C(\CC\C=C(\CCC=C(C)C)/C)/C)/C)/C)/C)/C)/C)/C)/C)C)OC	-	2768
CHEMBL170988	CHEMBL170988	phenformin	N(CCc1ccccc1)C(=N)NC(=N)N	-	4259
CHEMBL1763	CHEMBL1763	hydroflumethiazide	FC(F)(F)c1cc2c(cc1[S](=O)(=O)N)[S](=O)(=O)NCN2	-	1062.33
CHEMBL445	CHEMBL445	nortriptyline	N(CCC=C1c2c(cccc2)CCc3c1cccc3)C	-	911
CHEMBL1256137	CHEMBL602	cysteamine	SCCN	Requested cysteamine hydrochloride from Sigma-Aldrich, the delivered compound is cysteamine.	2360.33
CHEMBL1200891	CHEMBL1200891	oxyphencyclimine hydrochloride	CN1CCCN=C1COC(=O)C(O)(c1ccccc1)C1CCCCC1.Cl	The SMILES given to us by Sigma-Aldrich differs from the structure given on the Sigma website for the product (product MFCD00079209; https://www.sigmaaldrich.com/catalog/product/sial/o7755?lang=en&region=GB). The structure given on the Sigma-Aldrich website matches CHEMBL1200891. The SMILES for CHEMBL1200891 was copied here.	3069
CHEMBL86	CHEMBL86	metoclopramide	Clc1c(cc(c(c1)C(=O)NCCN(CC)CC)OC)N	-	3210.33
CHEMBL1715	CHEMBL595	pioglitazone	CCc1ccc(CCOc2ccc(CC3SC(=O)NC3=O)cc2)nc1	Requested pioglitazone hydrochloride from Sigma-Aldrich, the delivered compound is pioglitazone. Note that the SMILES given to us by Sigma-Aldrich for the delivered compound (product MFCD00865504) does not match the stereochemistry of CHEMBL595, but the SMILES given on their website for this product does match CHEMBL595. Copied the SMILES for CHEMBL595 here.	0
CHEMBL416146	CHEMBL416146	etoricoxib	[S](=O)(=O)(C)c1ccc(cc1)c2c(ncc(c2)Cl)c3cnc(cc3)C	-	3659.67
CHEMBL1489	CHEMBL1489	azacitidine	N2(C=NC(=NC2=O)N)[C@@H]1O[C@@H]([C@H]([C@H]1O)O)CO	-	4304.67
CHEMBL1094	CHEMBL1094	felbamate	NC(=O)OCC(COC(=O)N)c1ccccc1	-	5471.67
CHEMBL12856	CHEMBL12856	inamrinone	Nc1c(ncc(c1)c2ccncc2)O	-	3883.67
CHEMBL267345	CHEMBL267345	amphotericin B	N[C@@H]1[C@@H]([C@@H](O[C@@H]([C@H]1O)C)O[C@@H]2C[C@@H]3O[C@@](C[C@@H]([C@H]3C(=O)O)O)(C[C@H](C[C@H]([C@@H](CC[C@H](C[C@H](CC(=O)O[C@H]([C@@H]([C@@H]([C@H](\C=C\C=C\C=C\C=C\C=C\C=C\C=C\2)C)O)C)C)O)O)O)O)O)O)O	-	656.333
CHEMBL131	CHEMBL131	prednisolone	O[C@]1([C@@]2([C@H]([C@H]3[C@@H]([C@@]4(C(=CC(=O)C=C4)CC3)C)[C@H](C2)O)CC1)C)C(=O)CO	-	659.333
CHEMBL609	CHEMBL609	trientine	N(CCNCCN)CCN	-	2070.33
CHEMBL1200425/ CHEMBL673	CHEMBL673	pargyline	N(Cc1ccccc1)(CC#C)C	-	2285.67
CHEMBL12713	CHEMBL12713	sertindole	Fc1ccc(cc1)[n]2c3c(c(c2)C4CCN(CC4)CCN5CCNC5=O)cc(cc3)Cl	-	0
CHEMBL1201093	CHEMBL1201093	methyl aminolevulinate hydrochloride	Cl.NCC(=O)CCC(=O)OC	-	2546.67
CHEMBL456	CHEMBL456	ethacrynic acid	Clc1c(c(ccc1OCC(=O)O)C(=O)C(=C)CC)Cl	-	215.333
CHEMBL1484	CHEMBL1484	nicardipine	[N+](=O)([O-])c1cc(ccc1)C2C(=C(NC(=C2C(=O)OC)C)C)C(=O)OCCN(Cc3ccccc3)C	-	0
CHEMBL691	CHEMBL691	ethinyl estradiol	O[C@@]1([C@@]2([C@H]([C@H]3[C@H](CC2)c4c(cc(cc4)O)CC3)CC1)C)C#C	-	3323.67
CHEMBL500	CHEMBL500	pindolol	[nH]1c2c(c(ccc2)OCC(O)CNC(C)C)cc1	-	4670.33
CHEMBL822	CHEMBL822	terbinafine	N(Cc1c2c(ccc1)cccc2)(C\C=C\C#CC(C)(C)C)C	-	4555
CHEMBL108545	CHEMBL108545	methyl salicylate	O(C)C(=O)c1c(cccc1)O	-	3265
CHEMBL850	CHEMBL850	sparfloxacin	Fc1c2c(c(c(c1N4C[C@H](N[C@H](C4)C)C)F)N)C(=O)C(=CN2C3CC3)C(=O)O	-	3975.33
CHEMBL1544	CHEMBL1544	liothyronine	Ic1c(c(cc(c1)C[C@H](N)C(=O)O)I)Oc2cc(c(cc2)O)I	-	1015.67
CHEMBL21	CHEMBL21	sulfanilamide	[S](=O)(=O)(N)c1ccc(cc1)N	-	2372.33
CHEMBL779	CHEMBL779	tadalafil	N21[C@H](Cc3c4c([nH]c3[C@H]2c5cc6c(cc5)OCO6)cccc4)C(=O)N(CC1=O)C	-	989.667
CHEMBL1201353	CHEMBL1200927	dexchlorpheniramine maleate	CN(C)CC[C@@H](c1ccc(Cl)cc1)c1ccccn1.O=C(O)/C=C\C(=O)O	Requested dexchlorpheniramine from Sigma-Aldrich, the delivered compound is dexchlorpheniramine maleate.	1137.33
CHEMBL1201118	CHEMBL1201118	cefmetazole sodium	[Na+].S1[C@H]2N(C(=C(C1)CSc3[n](nnn3)C)C(=O)[O-])C(=O)[C@]2(NC(=O)CSCC#N)OC	-	2044.67
CHEMBL1294	CHEMBL1294	quinidine	N21[C@H](C[C@@H]([C@H](C2)C=C)CC1)[C@@H](O)c3c4c(ncc3)ccc(c4)OC	-	1611.33
CHEMBL175247	CHEMBL175247	orlistat	N([C@@H](CC(C)C)C(=O)O[C@H](C[C@@H]1OC(=O)[C@H]1CCCCCC)CCCCCCCCCCC)C=O	-	3179.33
CHEMBL1200970/ CHEMBL1206	CHEMBL1200970	ethopropazine hydrochloride	S1c2c(cccc2)N(c3c1cccc3)CC(N(CC)CC)C.Cl	-	114.333
CHEMBL1450	CHEMBL1450	atovaquone	OC1=C([C@H]2CC[C@@H](CC2)c3ccc(Cl)cc3)C(=O)c4ccccc4C1=O	The SMILES provided to us by Sigma-Aldrich (for product S_A7986) doesn't match that of CHEMBL1450 (atovaquone), it is an enol tautomer. The Sigma-Aldrich website gives a different SMILES for S_A7986 that matches the structure of ChEMBL1450's SMILES. Copied the SMILES from the Sigma website.	1651
CHEMBL1200517/ CHEMBL1732	CHEMBL1396675	dihydroergotamine methanesulfonate	[S](=O)(=O)(O)C.N21[C@@](O[C@](C2=O)(NC(=O)[C@H]5CN([C@H]6C(C5)c7c8c([nH]cc8C6)ccc7)C)C)([C@H]3N(CCC3)C(=O)[C@@H]1Cc4ccccc4)O	Requested dihydroergotamine or dihydroergotamine mesylate from Sigma-Aldrich, the delivered compound is dihydroergotamine methanesulfonate.	1733.67
CHEMBL1396177	CHEMBL615	penicillin V	CC1(C)S[C@@H]2[C@H](NC(=O)COc3ccccc3)C(=O)N2[C@H]1C(=O)O	Requested penicillin V benzathine from Sigma-Aldrich, the delivered compound is penicillin V.	1473
CHEMBL89598	CHEMBL89598	vigabatrin	NC(CCC(=O)O)C=C	-	1692.67
CHEMBL1128	CHEMBL1128	edrophonium chloride	[Cl-].[N+](CC)(C)(C)c1cc(ccc1)O	-	2888.33
CHEMBL56367	CHEMBL56367	nimesulide	[S](=O)(=O)(Nc1c(cc(cc1)[N+](=O)[O-])Oc2ccccc2)C	-	1.33333
CHEMBL1200764	CHEMBL1200764	methacholine chloride	[Cl-].[N+](CC(OC(=O)C)C)(C)(C)C	-	2219
CHEMBL1191	CHEMBL1191	sulfamethizole	[S](=O)(=O)(Nc2[s]c(nn2)C)c1ccc(cc1)N	-	3569.33
CHEMBL1200523	CHEMBL1200523	cefazolin sodium	[Na+].[s]1c(nnc1C)SCC2=C(N3[C@H](SC2)[C@@H](C3=O)NC(=O)C[n]4nnnc4)C(=O)[O-]	-	1675.33
CHEMBL190083	CHEMBL190083	tarenflurbil	Fc1c(ccc(c1)[C@@H](C)C(=O)O)c2ccccc2	-	2127.33
CHEMBL770	CHEMBL770	tolazoline	c1ccc(CC2=NCCN2)cc1	The SMILES given to us by Sigma-Aldrich differs in stereochemistry from the structure given on the Sigma website for the product (product MFCD00005182). The SMILES given on the Sigma-Aldrich website matches the structure for CHEMBL770. Copied the SMILES for CHEMBL770 here.	1230.67
CHEMBL786/ CHEMBL83	CHEMBL83	tamoxifen	N(CCOc1ccc(cc1)\C(=C(\CC)/c3ccccc3)\c2ccccc2)(C)C	-	164.667
CHEMBL407	CHEMBL407	flumazenil	Fc1cc2c(cc1)[n]3c(c(nc3)C(=O)OCC)CN(C2=O)C	-	3230.33
CHEMBL1108	CHEMBL1108	droperidol	Fc1ccc(cc1)C(=O)CCCN2CCC(=CC2)[n]3c4c(nc3O)cccc4	-	2120.33
CHEMBL1201749	CHEMBL1201749	difluprednate	F[C@@]21[C@H]([C@H]4[C@@]([C@@](CC4)(OC(=O)CCC)C(=O)COC(=O)C)(C[C@@H]2O)C)C[C@@H](C3=CC(=O)C=C[C@@]31C)F	-	3516.67
CHEMBL374478	CHEMBL374478	rifampicin	N5(CCN(CC5)C)\N=C\c1c2c(c3c(c4c(c(c3O)C)O[C@](O\C=C\[C@@H]([C@H]([C@H]([C@@H]([C@@H]([C@@H]([C@H]([C@H](\C=C\C=C(/C(=O)N2)\C)C)O)C)O)C)OC(=O)C)C)OC)(C4=O)C)c1O)O	-	1332.67
CHEMBL2107797	CHEMBL1389	levonorgestrel	O[C@@]1([C@@]2([C@H]([C@H]3[C@@H]([C@H]4CCC(=O)C=C4CC3)CC2)CC1)CC)C#C	Requested norgestrel (CHEMBL2107797) from Sigma-Aldrich, the compound delievered is a particular stereoisomer, D(-)-norgestrel=levonorgestrel.	3389.67
CHEMBL245019	CHEMBL245019	mizoribine	[n]2(cnc(c2O)C(=O)N)[C@@H]1O[C@@H]([C@H]([C@H]1O)O)CO	-	2987.33
CHEMBL1200748/ CHEMBL1201236	CHEMBL1201236	S-carbidopa	N(N)[C@](Cc1cc(c(cc1)O)O)(C)C(=O)O	-	3903
CHEMBL219916	CHEMBL219916	domperidone	Clc1cc2nc([n](c2cc1)C3CCN(CC3)CCC[n]4c5c(nc4O)cccc5)O	-	3907.67
CHEMBL23838	CHEMBL23838	paraoxon	[P](=O)(OCC)(OCC)Oc1ccc(cc1)[N+](=O)[O-]	-	0
CHEMBL3	CHEMBL3	nicotine	N1([C@@H](CCC1)c2cnccc2)C	-	0
CHEMBL415324	CHEMBL415324	tranilast	N(c2c(cccc2)C(=O)O)C(=O)\C=C\c1cc(c(cc1)OC)OC	-	1716.33
CHEMBL1741	CHEMBL1741	clarithromycin	N([C@@H]1[C@H]([C@@H](O[C@@H](C1)C)O[C@@H]2[C@H]([C@@H]([C@H](C(=O)O[C@@H]([C@]([C@@H]([C@H](C(=O)[C@@H](C[C@]2(OC)C)C)C)O)(O)C)CC)C)O[C@@H]3O[C@H]([C@@H]([C@@](C3)(OC)C)O)C)C)O)(C)C	-	2332.67
CHEMBL41286	CHEMBL41286	diacerein	O(c1c2c(cc(c1)C(=O)O)C(=O)c3c(c(ccc3)OC(=O)C)C2=O)C(=O)C	-	0
CHEMBL178803	CHEMBL178803	blonanserin	Fc1ccc(cc1)c2c3c(nc(c2)N4CCN(CC4)CC)CCCCCC3	-	3085
CHEMBL249856	CHEMBL249856	enoximone	S(C)c1ccc(cc1)C(=O)c2nc([nH]c2C)O	-	1968.67
CHEMBL181	CHEMBL181	diazoxide	CC1=NS(=O)(=O)c2cc(Cl)ccc2N1	The SMILES given to us by Sigma-Aldrich for the product (product MFCD00078578) differs in structure from CHEMBL181, but the SMILES given for MFCD00078578 on the Sigma-Aldrich website agrees with the structure of CHEMBL181. Copied the SMILES for CHEMBL181 here.	3259.67
CHEMBL296419	CHEMBL296419	astemizole	Fc1ccc(cc1)C[n]2c3c(nc2NC4CCN(CC4)CCc5ccc(cc5)OC)cccc3	-	0
CHEMBL1200503/ CHEMBL493	CHEMBL1347943	bromocriptine methanesulfonate	CC(C)C[C@H]1C(=O)N2CCC[C@H]2[C@]2(O)O[C@](NC(=O)C3C=C4c5cccc6[nH]c(Br)c(c56)C[C@H]4N(C)C3)(C(C)C)C(=O)N12.CS(=O)(=O)O	Requested bromocriptine or bromocriptine mesylate from Sigma-Aldrich, the delivered compound is bromocriptine methanesulfonate. The SMILES given to us by Sigma-Aldrich for the product (B2134) differs slightly in structure than that on the Sigma-Aldrich website for B2134. The SMILES on the Sigma-Aldrich website for B2134 matches CHEMBL1347943, so copied the SMILES for CHEMBL1347943 here.	2302.33
CHEMBL1018	CHEMBL1018	dienestrol	Oc1ccc(cc1)\C(=C/C)\C(=C\C)\c2ccc(cc2)O	-	3589
CHEMBL267744	CHEMBL267744	ticrynafen	[s]1c(ccc1)C(=O)c2c(c(c(cc2)OCC(=O)O)Cl)Cl	-	3439.33
CHEMBL367149	CHEMBL367149	doconexent	OC(=O)CC\C=C/C\C=C/C\C=C/C\C=C/C\C=C/C\C=C/CC	-	4098.67
CHEMBL76370	CHEMBL1516474	tegaserod maleate	CCCCCNC(=N)N/N=C/c1c[nH]c2ccc(OC)cc12.O=C(O)/C=C\C(=O)O	Requested tegaserod from Sigma-Aldrich, the delivered compound is tegaserod maleate.	0
CHEMBL1275/ CHEMBL531	CHEMBL1275	pergolide mesylate	[S](=O)(=O)(O)C.S(C[C@H]1CN([C@H]2[C@H](C1)c3c4c([nH]cc4C2)ccc3)CCC)C	-	3145.67
CHEMBL1243	CHEMBL1243	sulfabenzamide	[S](=O)(=O)(NC(=O)c2ccccc2)c1ccc(cc1)N	-	4051.33
CHEMBL279229	CHEMBL279229	urapidil	N2(CCN(CC2)c3c(cccc3)OC)CCCNC1=CC(=O)N(C(=O)N1C)C	-	2811.33
CHEMBL34259	CHEMBL34259	methotrexate	N([C@@H](CCC(=O)O)C(=O)O)C(=O)c1ccc(cc1)N(Cc2nc3c(nc(nc3N)N)nc2)C	-	3704.33
CHEMBL1265	CHEMBL1265	adapalene	O(C)c1c(cc(cc1)c5cc6c(cc(cc6)C(=O)O)cc5)C32CC4CC(C3)CC(C2)C4	-	3406.33
CHEMBL477	CHEMBL477	adenosine	[n]2(c3ncnc(c3nc2)N)[C@@H]1O[C@@H]([C@H]([C@H]1O)O)CO	-	3525
CHEMBL1491	CHEMBL1491	amlodipine	Clc1c(cccc1)C2C(=C(NC(=C2C(=O)OC)C)COCCN)C(=O)OCC	-	8.66667
CHEMBL1171837	CHEMBL1171837	ponatinib	FC(F)(F)c1c(ccc(c1)NC(=O)c3cc(c(cc3)C)C#Cc4[n]5c(nc4)C=CC=N5)CN2CCN(CC2)C	-	1764
CHEMBL1542	CHEMBL1542	azathioprine	S(c3[n](cnc3[N+](=O)[O-])C)c1ncnc2nc[nH]c21	-	3545.67
CHEMBL1072	CHEMBL1072	bumetanide	[S](=O)(=O)(N)c1c(c(cc(c1)C(=O)O)NCCCC)Oc2ccccc2	-	4880.67
CHEMBL108	CHEMBL108	carbamazepine	N1(c2c(cccc2)C=Cc3c1cccc3)C(=O)N	-	3016
CHEMBL908	CHEMBL908	chlorprothixene	S1c2c(cc(cc2)Cl)\C(=C/CCN(C)C)\c3c1cccc3	-	5
CHEMBL104	CHEMBL104	clotrimazole	Clc1c(cccc1)C([n]4cncc4)(c3ccccc3)c2ccccc2	-	0
CHEMBL107	CHEMBL107	colchicine	N([C@H]1CCc2c(c(c(c(c2)OC)OC)OC)C3=CC=C(C(=O)C=C31)OC)C(=O)C	-	1425
CHEMBL1614701	CHEMBL1614701	selumetinib	Fc1c2nc[n](c2cc(c1Nc3c(cc(cc3)Br)Cl)C(=O)NOCCO)C	-	3500.33
CHEMBL1421	CHEMBL1421	dasatinib	[s]1c(ncc1C(=O)Nc4c(cccc4C)Cl)Nc2nc(nc(c2)N3CCN(CC3)CCO)C	-	1189
CHEMBL384467	CHEMBL384467	dexamethasone	F[C@@]21[C@H]([C@H]4[C@@]([C@@]([C@@H](C4)C)(O)C(=O)CO)(C[C@@H]2O)C)CCC3=CC(=O)C=C[C@@]31C	-	1784.33
CHEMBL269732	CHEMBL269732	tacrolimus	N21[C@@H](CCCC2)C(=O)O[C@@H]([C@@H]([C@H](CC(=O)[C@@H](\C=C(\C[C@@H](C[C@@H]([C@H]4O[C@]([C@@H](C[C@@H]4OC)C)(C(=O)C1=O)O)OC)C)/C)CC=C)O)C)\C(=C\[C@H]3C[C@H]([C@@H](CC3)O)OC)\C	-	0
CHEMBL917	CHEMBL917	floxuridine	FC1=CN(C(=O)NC1=O)[C@@H]2O[C@@H]([C@H](C2)O)CO	-	2276.33
CHEMBL939	CHEMBL939	gefitinib	Fc1c(cc(cc1)Nc2ncnc3c2cc(c(c3)OC)OCCCN4CCOCC4)Cl	-	1076.67
CHEMBL457	CHEMBL457	gemfibrozil	O(CCCC(C)(C)C(=O)O)c1c(ccc(c1)C)C	-	3285
CHEMBL472	CHEMBL472	glyburide	[S](=O)(=O)(NC(=O)NC3CCCCC3)c1ccc(cc1)CCNC(=O)c2c(ccc(c2)Cl)OC	-	2296
CHEMBL435	CHEMBL435	hydrochlorothiazide	[S]1(=O)(=O)NCNc2c1cc(c(c2)Cl)[S](=O)(=O)N	-	3579.67
CHEMBL6	CHEMBL6	indomethacin	Clc1ccc(cc1)C(=O)[n]2c3c(c(c2C)CC(=O)O)cc(cc3)OC	-	2455
CHEMBL481	CHEMBL481	irinotecan	N21Cc3c(nc5c(c3CC)cc(cc5)OC(=O)N6CCC(CC6)N7CCCCC7)C2=CC4=C(COC(=O)[C@]4(O)CC)C1=O	-	2276
CHEMBL22587	PubChem_CID55283	itraconazole	Clc1c(ccc(c1)Cl)[C@@]3(O[C@H](CO3)COc4ccc(cc4)N5CCN(CC5)c6ccc(cc6)N7C=NN(C7=O)C(CC)C)C[n]2ncnc2	CHEMBL22587 seems to have disappeared. The SMILES that Sigma-Aldrich gave us (for product A10489 from Adooq biosciences) matches the structure of PubChem CID:55283.	1696.33
CHEMBL51	CHEMBL51	ketanserin	Fc1ccc(cc1)C(=O)C2CCN(CC2)CCN3C(=O)Nc4c(cccc4)C3=O	-	3022.67
CHEMBL1444	CHEMBL1444	letrozole	[n]3(ncnc3)C(c2ccc(cc2)C#N)c1ccc(cc1)C#N	-	4825.67
CHEMBL45	CHEMBL45	melatonin	[nH]1c2c(c(c1)CCNC(=O)C)cc(cc2)OC	-	4408
CHEMBL189	CHEMBL189	milrinone	n1c(c(cc(c1C)c2ccncc2)C#N)O	-	4246.33
CHEMBL1417019/ CHEMBL58	CHEMBL58	mitoxantrone	N(CCNc1c2c(c(cc1)NCCNCCO)C(=O)c3c(c(ccc3O)O)C2=O)CCO	-	1347.33
CHEMBL866	CHEMBL866	mycophenolic acid	O1Cc2c(c(c(c(c2C)OC)C\C=C(\CCC(=O)O)/C)O)C1=O	-	2099.67
CHEMBL142635	CHEMBL142635	naftopidil	N3(CCN(CC3)c4c(cccc4)OC)CC(O)COc1c2c(ccc1)cccc2	-	3036
CHEMBL57	CHEMBL57	nevirapine	N2(c3nccc(c3NC(=O)c4c2nccc4)C)C1CC1	-	2536.67
CHEMBL284906	CHEMBL284906	nicorandil	[N+](=O)([O-])OCCNC(=O)c1cnccc1	-	2791
CHEMBL193	CHEMBL193	nifedipine	[N+](=O)([O-])c1c(cccc1)C2C(=C(NC(=C2C(=O)OC)C)C)C(=O)OC	-	1263.67
CHEMBL1428	CHEMBL1428	nimodipine	[N+](=O)([O-])c1cc(ccc1)C2C(=C(NC(=C2C(=O)OCCOC)C)C)C(=O)OC(C)C	-	112.333
CHEMBL9	CHEMBL9	norfloxacin	Fc1cc2c(cc1N3CCNCC3)N(C=C(C2=O)C(=O)O)CC	-	1952
CHEMBL428647	CHEMBL428647	paclitaxel	N([C@H]([C@@H](O)C(=O)O[C@H]3C[C@]4([C@H]([C@@H]6[C@]7([C@H](OC7)C[C@@H]([C@]6(C(=O)[C@@H](C(=C3C)C4(C)C)OC(=O)C)C)O)OC(=O)C)OC(=O)c5ccccc5)O)c2ccccc2)C(=O)c1ccccc1	-	1479.33
CHEMBL101	CHEMBL101	phenylbutazone	N2(N(C(=O)C(C2=O)CCCC)c3ccccc3)c1ccccc1	-	1530.33
CHEMBL16	CHEMBL16	phenytoin	N1C(C(=O)NC1=O)(c3ccccc3)c2ccccc2	-	2512.67
CHEMBL527	CHEMBL527	piroxicam	CN1C(=C(C2=CC=CC=C2S1(=O)=O)O)C(=O)NC3=CC=CC=N3	The SMILES provided to us by Sigma-Aldrich (for Adooq biosciences product A10736) does not match the structure of CHEMBL527 (is a different tautomer), but the SMILES given on the Adooq website for A10736 does match the structure of CHEMBL527. Copied the SMILES from the Adooq website here.	2505.33
CHEMBL61	CHEMBL61	podofilox	O1COc2c1cc3c(c2)[C@H]([C@@H]5[C@@H]([C@H]3O)COC5=O)c4cc(c(c(c4)OC)OC)OC	-	3649.33
CHEMBL1272	CHEMBL1272	repaglinide	N3(CCCCC3)c1c(cccc1)[C@@H](NC(=O)Cc2cc(c(cc2)C(=O)O)OCC)CC(C)C	-	268.333
CHEMBL121	CHEMBL121	rosiglitazone	CN(CCOC1=CC=C(C=C1)CC2C(=O)NC(=O)S2)C3=CC=CC=N3	The SMILES provided to us by Sigma-Aldrich (for Adooq bioscience A10807) does not match the structure of CHEMBL121 (a different tautomer), but the SMILES given on the Adooq website does match CHEMBL121. Copied the SMILES from Adooq's website.	602.667
CHEMBL239243	CHEMBL239243	taurine	[S](=O)(=O)(O)CCN	-	1782
CHEMBL1017	CHEMBL1017	telmisartan	[n]3(c4c(nc3CCC)c(cc(c4)c5[n](c6c(n5)cccc6)C)C)Cc1ccc(cc1)c2c(cccc2)C(=O)O	-	1901.67
CHEMBL1114	CHEMBL1114	theobromine	[n]1(c2c(nc1)N(C(=O)NC2=O)C)C	-	859
CHEMBL24828	CHEMBL24828	vandetanib	Fc1c(ccc(c1)Br)Nc2ncnc3c2cc(c(c3)OCC4CCN(CC4)C)OC	-	0
CHEMBL924	CHEMBL924	zoledronic acid	[P](=O)(O)(O)C([P](=O)(O)O)(O)C[n]1cncc1	-	1210
CHEMBL182	CHEMBL182	ganciclovir	[n]1(c2nc(nc(c2nc1)O)N)COC(CO)CO	-	2948.67
CHEMBL83668	CHEMBL83668	tolnaftate	S=C(N(C)c3cc(ccc3)C)Oc1cc2c(cc1)cccc2	-	2618
CHEMBL871	CHEMBL871	etidronic acid	[P](=O)(O)(O)C([P](=O)(O)O)(O)C	-	3297.67
CHEMBL1200604	CHEMBL1200604	tropicamide	N(CC)(Cc2ccncc2)C(=O)C(CO)c1ccccc1	-	2027
CHEMBL252556	CHEMBL252556	idebenone	O(C)C1=C(C(=O)C(=C(C1=O)CCCCCCCCCCO)C)OC	-	1368
CHEMBL557555	CHEMBL557555	ciprofibrate	ClC1(C(C1)c2ccc(cc2)OC(C)(C)C(=O)O)Cl	-	2072
CHEMBL1560	CHEMBL1560	captopril	SC[C@@H](C)C(=O)N1[C@@H](CCC1)C(=O)O	-	3326.67
CHEMBL288470	CHEMBL288470	aminopyrine	N1(N(C(=O)C(=C1C)N(C)C)c2ccccc2)C	-	2253.33
CHEMBL723	CHEMBL723	carvedilol	[nH]1c2c(c4c1cccc4)c(ccc2)OCC(O)CNCCOc3c(cccc3)OC	-	35.6667
CHEMBL1237	CHEMBL1237	lisinopril	N2([C@@H](CCC2)C(=O)O)C(=O)[C@@H](N[C@@H](CCc1ccccc1)C(=O)O)CCCCN	-	1966
CHEMBL503	CHEMBL503	lovastatin	O1[C@@H](C[C@H](CC1=O)O)CC[C@@H]2[C@H]3[C@H](C[C@H](C=C3C=C[C@@H]2C)C)OC(=O)[C@H](CC)C	-	96.6667
CHEMBL2403108	CHEMBL2403108	ceritinib	[S](=O)(=O)(C(C)C)c1c(cccc1)Nc2nc(ncc2Cl)Nc3c(cc(c(c3)C)C4CCNCC4)OC(C)C	-	1.33333
CHEMBL53463	CHEMBL53463	doxorubicin	N[C@@H]1[C@@H]([C@@H](O[C@H](C1)O[C@H]2C[C@](Cc3c2c(c4c(c3O)C(=O)c5c(c(ccc5)OC)C4=O)O)(O)C(=O)CO)C)O	-	2085.33
CHEMBL60889	CHEMBL60889	mosapride	Fc1ccc(cc1)CN2CC(OCC2)CNC(=O)c3c(cc(c(c3)Cl)N)OCC	-	2607
CHEMBL1513	CHEMBL1513	irbesartan	C3=C(CN1C(=O)C2(N=C1CCCC)CCCC2)C=CC(=C3)C4=CC=CC=C4C5=N[NH]N=N5	The SMILES provided to us by Sigma-Aldrich (for Ark Pharm product AK-57149) does not match the structure for CHEMBL1513, but the SMILES on the Ark Pharm website for AK-57149 does match that for CHEMBL1513. Copied the SMILES from the Ark Pharm website here.	2357
CHEMBL118	CHEMBL118	celecoxib	FC(F)(F)c1n[n](c(c1)c3ccc(cc3)C)c2ccc(cc2)[S](=O)(=O)N	-	0
CHEMBL1201124	CHEMBL469	ketorolac	O=C(c1ccccc1)c1ccc2n1CCC2C(=O)O	Requested ketorolac tromethamine from Sigma-Aldrich, the delivered compound is ketorolac.	2462
CHEMBL295698	CHEMBL295698	ketoconazole	Clc1c(ccc(c1)Cl)[C@]3(O[C@@H](CO3)COc4ccc(cc4)N5CCN(CC5)C(=O)C)C[n]2cncc2	-	1356.67
CHEMBL553	CHEMBL553	erlotinib	N(c3cc(ccc3)C#C)c1ncnc2c1cc(c(c2)OCCOC)OCCOC	-	1715.67
CHEMBL1077896	CHEMBL1077896	ropivacaine	N1([C@@H](CCCC1)C(=O)Nc2c(cccc2C)C)CCC	-	2603.33
CHEMBL1771	CHEMBL1771	clopidogrel	[s]1c2c(cc1)CN(CC2)[C@@H](c3c(cccc3)Cl)C(=O)OC	-	2109.33
CHEMBL806	CHEMBL806	flutamide	FC(F)(F)c1c(ccc(c1)NC(=O)C(C)C)[N+](=O)[O-]	-	112.667
CHEMBL242580	CHEMBL1413	ciclopirox	Cc1cc(C2CCCCC2)n(O)c(=O)c1	Requested ciclopirox olamine from Sigma-Aldrich, the delivered compound is ciclopirox.	3191.67
CHEMBL1123	CHEMBL1200479	dicyclomine hydrochloride	CCN(CC)CCOC(=O)C1(C2CCCCC2)CCCCC1.Cl	Requested dicyclomine from Sigma-Aldrich, the delivered compound is dicyclomine hydrochloride.	4253
CHEMBL1115/ CHEMBL812	PubChem_CID134575	pyridostigmine iodide	C[N+]1=CC=CC(=C1)OC(=O)N(C)C.[I-]	Requested pyridostigmine or pyridostigmine bromine from Sigma-Aldrich, the delivered compound is pyridostigmine iodide.	2609.67
CHEMBL1292	CHEMBL1369407	clofazimine	Clc1ccc(cc1)N2c3c(cccc3)N=C4C2=CC(=NC(C)C)C(=C4)Nc5ccc(cc5)Cl	Requested CHEMBL1292 from Sigma-Aldrich, the delivered compound (according to the SMILES provided by Sigma-Aldrich) has the same structure as the particular stereoisomer CHEMBL1369407.	3294.67
CHEMBL936	CHEMBL936	diphenidol	N3(CCCCC3)CCCC(O)(c2ccccc2)c1ccccc1	-	1939
CHEMBL1289	CHEMBL1289	haloprogin	IC#CCOc1c(cc(c(c1)Cl)Cl)Cl	-	2183
CHEMBL1200868	CHEMBL1200868	phenyl aminosalicylate	Nc1cc(c(cc1)C(=O)Oc2ccccc2)O	-	1037.33
CHEMBL490	CHEMBL1708	paroxetine hydrochloride	Cl.Fc1ccc([C@@H]2CCNC[C@H]2COc2ccc3c(c2)OCO3)cc1	Requested paroxetine from Sigma-Aldrich, the delivered compound is paroxetine hydrochloride.	1299
CHEMBL274323	CHEMBL274323	aspartic acid	N[C@@H](CC(=O)O)C(=O)O	-	3607.67
CHEMBL13766	CHEMBL13766	guaiacol	O(C)c1c(cccc1)O	-	2152.33
CHEMBL575060/ CHEMBL1255943	CHEMBL575060	L-glutamate	N[C@@H](CCC(=O)O)C(=O)O	-	3927.33
CHEMBL930	CHEMBL930	glutamine	N[C@@H](CCC(=O)N)C(=O)O	-	3382.33
CHEMBL42336	CHEMBL42336	methionine	S(CC[C@H](N)C(=O)O)C	-	3178.33
CHEMBL771	CHEMBL771	cycloserine	N1OC[C@H](C1=O)N	-	3925.67
CHEMBL720	CHEMBL720	benzyl alcohol	OCc1ccccc1	-	2393.33
CHEMBL6466	CHEMBL6466	coumarin	O1c2c(cccc2)C=CC1=O	-	3687
CHEMBL11298	CHEMBL11298	serine	N[C@@H](CO)C(=O)O	-	2245.67
CHEMBL2028663	CHEMBL2028663	dabrafenib	Fc1c(c(ccc1)F)[S](=O)(=O)Nc2c(c(ccc2)c3nc([s]c3c4nc(ncc4)N)C(C)(C)C)F	-	6
CHEMBL217092	CHEMBL217092	saracatinib	Clc1c(c6c(cc1)OCO6)Nc2ncnc3c2c(cc(c3)OCCN5CCN(CC5)C)OC4CCOCC4	-	1644.33
CHEMBL180022	CHEMBL180022	neratinib	Clc1c(ccc(c1)Nc3c4c(ncc3C#N)cc(c(c4)NC(=O)\C=C\CN(C)C)OCC)OCc2ncccc2	-	1887
CHEMBL2017974	CHEMBL2017974	buparlisib	FC(F)(F)c1c(cnc(c1)N)c2nc(nc(c2)N4CCOCC4)N3CCOCC3	-	3956.33
CHEMBL189963	CHEMBL189963	palbociclib	N5(CCNCC5)c1cnc(cc1)Nc2nc3c(cn2)C(=C(C(=O)N3C4CCCC4)C(=O)C)C	-	1970.33
CHEMBL2105717	CHEMBL2105717	cabozantinib	Fc1ccc(cc1)NC(=O)C5(CC5)C(=O)Nc2ccc(cc2)Oc3c4c(ncc3)cc(c(c4)OC)OC	-	3951.67
CHEMBL1789941	CHEMBL1789941	ruxolitinib	[n]2(ncc(c2)c3ncnc4[nH]ccc43)[C@@H](C1CCCC1)CC#N	-	3073.67
CHEMBL483254	CHEMBL483254	panobinostat	[nH]1c2c(c(c1C)CCNCc3ccc(cc3)\C=C\C(=O)NO)cccc2	-	2622.33
CHEMBL2103875	CHEMBL2103875	trametinib	Ic1cc(c(cc1)NC2=C3C(=C(C(=O)N2C)C)N(C(=O)N(C3=O)C5CC5)c4cc(ccc4)NC(=O)C)F	-	2985
CHEMBL1289601	CHEMBL1289601	lenvatinib	Clc1c(ccc(c1)Oc3c4c(ncc3)cc(c(c4)C(=O)N)OC)NC(=O)NC2CC2	-	2505
CHEMBL2048028	CHEMBL2048028	lifitegrast	[S](=O)(=O)(C)c1cc(ccc1)C[C@H](NC(=O)c2c(c3c(cc2Cl)CN(CC3)C(=O)c4cc5[o]ccc5cc4)Cl)C(=O)O	-	3488
CHEMBL1873475	CHEMBL1873475	ibrutinib	N1(C[C@@H](CCC1)[n]2nc(c5c2ncnc5N)c3ccc(cc3)Oc4ccccc4)C(=O)C=C	-	433
CHEMBL1173655	CHEMBL1173655	afatinib	Fc1c(cc(cc1)Nc2ncnc3c2cc(c(c3)O[C@@H]4COCC4)NC(=O)\C=C\CN(C)C)Cl	-	0
CHEMBL2216870	CHEMBL2216870	idelalisib	CC[C@H](NC1=C2N=CNC2=NC=N1)C1=NC2=C(C(F)=CC=C2)C(=O)N1C1=CC=CC=C1	The SMILES provided to us by Sigma-Aldrich (for Advanced ChemBlocks product 10335) is slightly different than the structure for CHEMBL2216870, but the SMILES on the Advanced ChemBlocks website does match that of CHEMBL2216870 (which is a particular stereoisomer). Copied the SMILES from the Advanced ChemBlocks website to here.	3588.67
CHEMBL481611	CHEMBL481611	odanacatib	FC(F)(F)[C@@H](N[C@@H](CC(F)(C)C)C(=O)NC3(CC3)C#N)c1ccc(cc1)c2ccc(cc2)[S](=O)(=O)C	-	3557.33
CHEMBL1173055	CHEMBL1173055	rucaparib	Fc1cc2[nH]c(c4c2c(c1)C(=O)NCC4)c3ccc(cc3)CNC	-	1134.67
CHEMBL1175	CHEMBL1200328	duloxetine hydrochloride	CNCC[C@H](Oc1cccc2ccccc12)c1cccs1.Cl	Requested duloxetine from Sigma-Aldrich, the deliveed compound is duloxetine hydrochloride.	2.66667
CHEMBL1700	CHEMBL1700	sotalol hydrochloride	CC(C)NCC(O)c1ccc(NS(C)(=O)=O)cc1.Cl	-	2898.67
CHEMBL301265	CHEMBL3143955	pramipexole dihydrochloride	CCCN[C@H]1CCc2nc(N)sc2C1.Cl.Cl	Requested pramipexole from Sigma-Aldrich, the delivered compound is pramipexole hydrochloride.	3618.33
CHEMBL1592	CHEMBL1201011	quinapril hydrochloride	CCOC(=O)[C@H](CCc1ccccc1)N[C@@H](C)C(=O)N1Cc2ccccc2C[C@H]1C(=O)O.Cl	Requested quinapril from Sigma-Aldrich, the delivered compound is quinapril hydrochloride.	4704
CHEMBL521589	CHEMBL1603534	bambuterol hydrochloride	CN(C)C(=O)Oc1cc(OC(=O)N(C)C)cc(C(O)CNC(C)(C)C)c1.Cl	Requested bambuterol from Sigma-Aldrich, the delivered compound is bambuterol hydrochloride.	1411.67
CHEMBL1728	CHEMBL561	lomefloxacin	CCn1cc(C(=O)O)c(=O)c2cc(F)c(N3CCNC(C)C3)c(F)c21	Requested lomefloxacin hydrochloride from Sigma-Aldrich, delivered compound is lomefloxacin.	3844.33
CHEMBL225071	CHEMBL225071	raltitrexed	CC1=NC2=C(C=C(C=C2)CN(C)C3=CC=C(S3)C(=O)N[C@@H](CCC(=O)O)C(=O)O)C(=O)N1	The SMILES provided to us by Sigma-Aldrich (for product KS-5069 from Key organics) is a different tautomer than CHEMBL225071. The Key organics website does not give a SMILES, but searching for KS-5069 in PubChem gives a hit to PubChem CID:135400182, which links to CHEMBL225071. The tautomer shown on the Key organics website's picture is slightly different than the structure for CHEMBL225071, but …	3032
CHEMBL1200932	CHEMBL1200932	iopamidol	Ic1c(c(c(c(c1C(=O)NC(CO)CO)I)C(=O)NC(CO)CO)I)NC(=O)[C@@H](O)C	-	2191
CHEMBL898	CHEMBL898	diflunisal	Fc1c(ccc(c1)F)c2cc(c(cc2)O)C(=O)O	-	1036.67
CHEMBL1200986	CHEMBL1200986	haloperidol decanoate	Fc1ccc(cc1)C(=O)CCCN2CCC(CC2)(OC(=O)CCCCCCCCC)c3ccc(cc3)Cl	-	4452
CHEMBL502835	CHEMBL502835	nintedanib	N5(CCN(CC5)C)CC(=O)N(C)c1ccc(cc1)N\C(=C3\c4c(cc(cc4)C(=O)OC)NC\3=O)\c2ccccc2	-	3137.67
CHEMBL19019	CHEMBL19019	naltrexone	N2([C@H]3[C@]4([C@@]5([C@@H](Oc6c5c(ccc6O)C3)C(=O)CC4)CC2)O)CC1CC1	-	3530.33
CHEMBL491473	CHEMBL491473	cediranib	Fc1c2c([nH]c(c2)C)ccc1Oc3ncnc4c3cc(c(c4)OCCCN5CCCC5)OC	-	0
CHEMBL297302	PubChem_CID3018492	benperidol hydrochloride	C1CN(CCC1N2C3=CC=CC=C3NC2=O)CCCC(=O)C4=CC=C(C=C4)F.Cl	Requested benperidol from Sigma-Aldrich, the delivered compound is benperidol hydrochloride. Benperidol HCl is not in ChEMBL. It is PubChem CID:3018492, copied SMILES from PubChem here.	3962.67
CHEMBL24778	CHEMBL24778	silodosin	FC(F)(F)COc1c(cccc1)OCCN[C@@H](Cc2cc3c(c(c2)C(=O)N)N(CC3)CCCO)C	-	3806
CHEMBL19236	CHEMBL19236	moxonidine	Clc1nc(nc(c1NC2=NCCN2)OC)C	-	3498
CHEMBL411	CHEMBL411	diethylstilbestrol	Oc1ccc(cc1)\C(=C(/CC)\c2ccc(cc2)O)\CC	-	0
CHEMBL177	CHEMBL1164318	amikacin sulfate	NCC[C@H](O)C(=O)N[C@@H]1C[C@H](N)[C@@H](O[C@H]2O[C@H](CN)[C@@H](O)[C@H](O)[C@H]2O)[C@H](O)[C@H]1O[C@H]1O[C@H](CO)[C@@H](O)[C@H](N)[C@H]1O.O=S(=O)(O)O	Requested amikacin from Sigma-Aldrich, the delivered compound is amikacin sulfate.	3875.33
CHEMBL765	CHEMBL2051958	guanethidine sulfate	N=C(N)NCCN1CCCCCCC1.N=C(N)NCCN1CCCCCCC1.O=S(=O)(O)O	Requested guanethidine from Sigma-Aldrich, the delivered compound is guanethidine sulfate.	2377.67
CHEMBL1699/ CHEMBL807	CHEMBL1699	memantine hydrochloride	CC12CC3CC(C)(C1)CC(N)(C3)C2.Cl	-	2619.67
CHEMBL53418	CHEMBL53418	danthron	Oc1c2c(ccc1)C(=O)c3c(c(ccc3)O)C2=O	-	2657.33
CHEMBL1677/ CHEMBL95	CHEMBL1677	tacrine hydrochloride	Cl.Nc1c2c(nc3ccccc13)CCCC2	-	2766
CHEMBL706	CHEMBL706	cetyl alcohol	OCCCCCCCCCCCCCCCC	-	1877.67
CHEMBL1200841	CHEMBL1200841	procaine hydrochloride	CCN(CC)CCOC(=O)c1ccc(N)cc1.Cl	-	3747.33
CHEMBL134/ CHEMBL1705	PubChem_CID12281497	clonidine p-toluenesulfonic acid	Clc1c(c(ccc1)Cl)NC2=NCCN2.Cc1ccc(S(=O)(=O)[OH])cc1	Requested clonidine or clonidine hydrochloride from Sigma-Aldrich, delivered compound is clonidine tosylate. Sigma-Aldrich told us they delivered compound Vitas-M STL355995. The Vitas-M website says salt data: CH3C6H4SO3H. This is likely tosylate. The SMILES would be Clc1c(c(ccc1)Cl)NC2=NCCN2.Cc1ccc(S(=O)(=O)[OH])cc1. Copied this SMILES to here. Searched PubChem and found exact match to PubChem C…	3620.33
CHEMBL27	CHEMBL1671	propranolol hydrochloride	CC(C)NCC(O)COc1cccc2ccccc12.Cl	Requested propranolol from Sigma-Aldrich, the delivered compound is propranolol hydrochloride.	4259.67
CHEMBL254857	CHEMBL254857	fipexide	Clc1ccc(cc1)OCC(=O)N2CCN(CC2)Cc3cc4c(cc3)OCO4	-	241.333
CHEMBL1378024	CHEMBL1378024	protionamide	S=C(N)c1cc(ncc1)CCC	-	2461.67
CHEMBL1172	CHEMBL1172	desloratadine	Clc1cc2c(cc1)C(=C4CCNCC4)c3ncccc3CC2	-	929.667
CHEMBL715	CHEMBL715	olanzapine	[s]1c2c(cc1C)C(=Nc4c(cccc4)N2)N3CCN(CC3)C	-	454
CHEMBL54	CHEMBL54	haloperidol	Fc1ccc(cc1)C(=O)CCCN2CCC(CC2)(O)c3ccc(cc3)Cl	-	2817.33
CHEMBL1652	CHEMBL1652	ambenonium	Clc1c(cccc1)C[N+](CCNC(=O)C(=O)NCC[N+](CC)(CC)Cc2c(cccc2)Cl)(CC)CC	-	3178
CHEMBL631	CHEMBL631	propafenone	N(CC(O)COc1c(cccc1)C(=O)CCc2ccccc2)CCC	-	1049.33
CHEMBL422	CHEMBL1257040	trifluoperazine dihydrochloride	CN1CCN(CCCN2c3ccccc3Sc3ccc(C(F)(F)F)cc32)CC1.Cl.Cl	Requested trifluoperazine from Sigma-Aldrich, the delivered compound is trifluoperazine dihydrochloride.	0
CHEMBL90	CHEMBL1533310	histamine dihydrochloride	Cl.Cl.NCCc1c[nH]cn1	Requested histamine from Sigma-Aldrich, the delivered compound is histamine dihydrochloride.	2752
CHEMBL611	CHEMBL1256665	terazosin hydrochloride	COc1cc2nc(N3CCN(C(=O)C4CCCO4)CC3)nc(N)c2cc1OC.Cl	Requested terazosin from Sigma-Aldrich, the delivered compound is terazosin hydrochloride.	2971
CHEMBL1405	CHEMBL1405	estrone	Oc1cc2c(cc1)[C@@H]3[C@H]([C@H]4[C@](CC3)(C(=O)CC4)C)CC2	-	2281
CHEMBL516	CHEMBL516	cyproheptadine	N1(CCC(=C2c3c(cccc3)C=Cc4c2cccc4)CC1)C	-	417
CHEMBL772	CHEMBL772	reserpine	N21[C@H](C[C@H]5[C@@H](C2)C[C@H]([C@@H]([C@H]5C(=O)OC)OC)OC(=O)c6cc(c(c(c6)OC)OC)OC)c3[nH]c4c(c3CC1)ccc(c4)OC	-	2184
CHEMBL2105617	VitasM_STK801945	ajmaline	CC[C@H]1[C@H]2CC3N([C@@H]1O)[C@H]1[C@@H]2C(O)[C@]2([C@H]3N(C)c3c2cccc3)C1	Sigma-Aldrich told us they gave us compound Vitas-M STK801945. The SMILES from the Vitas-M website is a slightly different stereoisomer than the structure of the SMILES given to us by Sigma-Aldrich. Copied the SMILES from the Vitas-M website here. It has no match in PubChem. The stereochemistry is very complicated for this molecule, with several chiral centres. Found no hits in ChEMBL with the sa…	1792.33
CHEMBL1200964/ CHEMBL629	CHEMBL1200964	amitriptyline hydrochloride	CN(C)CCC=C1c2ccccc2CCc2ccccc21.Cl	-	0
CHEMBL833	CHEMBL1717	ticlopidine hydrochloride	Cl.Clc1ccccc1CN1CCc2sccc2C1	Requested ticlopidine from Sigma-Aldrich, the delivered compound is ticlopidine hydrochloride.	663.333
CHEMBL1466	CHEMBL1466	dicumarol	O=c1oc2ccccc2c(c1Cc1c(=O)oc2c(c1O)cccc2)O	The SMILES given to us by Sigma-Aldrich (for Vitas-M product STK801287) differs from the structure for CHEMBL1466, but the SMILES on the Vitas-M website matches the structure (stereochemistry) of CHEMBL1466. Copied the SMILES from the Vitas-M website to here.	0
CHEMBL1336	CHEMBL1336	sorafenib	FC(F)(F)c1c(ccc(c1)NC(=O)Nc2ccc(cc2)Oc3cc(ncc3)C(=O)NC)Cl	-	781.333
CHEMBL211471/ CHEMBL278020	CHEMBL211471	neostigmine methylsulfate	CN(C)C(=O)Oc1cccc([N+](C)(C)C)c1.COS(=O)(=O)[O-]	-	1596.33
CHEMBL1564747	CHEMBL1564747	drometrizole	[n]2(nc3c(n2)cccc3)c1c(ccc(c1)C)O	-	2397
CHEMBL1168	CHEMBL1168	ramipril	N2([C@@H]3[C@H](C[C@H]2C(=O)O)CCC3)C(=O)[C@@H](N[C@@H](CCc1ccccc1)C(=O)OCC)C	-	3057.33
CHEMBL637	CHEMBL1201066	venlafaxine hydrochloride	COc1ccc(C(CN(C)C)C2(O)CCCCC2)cc1.Cl	Requested venlafaxine from Sigma-Aldrich, the delivered compound is venlafaxine hydrochloride.	1571
CHEMBL85	CHEMBL85	risperidone	Fc1ccc2c(c1)onc2C1CCN(CC1)CCc1c(C)nc2n(c1=O)CCCC2	The SMILES given to us by Sigma-Aldrich (for Vitas-M product STK646402) does not match the structure of CHEMBL85, but the SMILES given on the Vitas-M website does match CHEMB85 (same stereochemistry). Copied the SMILES from the Vitas-M website to here.	2129.67
CHEMBL1002	CHEMBL1201026	albuterol sulfate	CC(C)(C)NCC(O)c1ccc(O)c(CO)c1.O=S(=O)(O)O	Requested CHEMBL1002, levosalbutamol (a particular stereoisomer), from Sigma-Aldrich, but they seem to have give us CHEMBL1201026, albuterol sulfate, a salt form that is a mixture of stereoisomers. Sigma-Aldrich told us that they gave us Vitas-M product STK618645. On the Vitas-M website their picture shows a particular stereoisomer but (confusingly) the SMILES Vitas-M give has no stereochemistry …	1688.33
CHEMBL1754	CHEMBL1200876	doxapram hydrochloride	CCN1CC(CCN2CCOCC2)C(c2ccccc2)(c2ccccc2)C1=O.Cl	Requested doxapram from Sigma-Aldrich, the delivered compound is doxapram hydrochloride.	1820.33
CHEMBL741	CHEMBL741	lamotrigine	Clc1c(cccc1c2nnc(nc2N)N)Cl	-	2279
CHEMBL1112	CHEMBL1112	aripiprazole	Clc1c(cccc1N2CCN(CC2)CCCCOc3cc4c(cc3)CCC(=O)N4)Cl	-	3031.67
CHEMBL836	CHEMBL1200914	tamsulosin hydrochloride	CCOc1ccccc1OCCN[C@H](C)Cc1ccc(OC)c(S(N)(=O)=O)c1.Cl	Requested tamsulosin from Sigma-Aldrich, the delivered compound is tamsulosin hydrochloride.	2891.33
CHEMBL1200478/ CHEMBL1201217	CHEMBL1200478	dyclonine hydrochloride	CCCCOc1ccc(C(=O)CCN2CCCCC2)cc1.Cl	-	3274
CHEMBL12610	CHEMBL1528134	benzydamine hydrochloride	CN(C)CCCOc1nn(Cc2ccccc2)c2ccccc12.Cl	Requested benzydamine from Sigma-Aldrich, the delivered compound is benzydamine hydrochloride.	3533
CHEMBL750	CHEMBL750	zonisamide	[S](=O)(=O)(N)Cc1n[o]c2c1cccc2	-	2965
CHEMBL998	PubChem_CID10112775	loratadine hydrochloride	CCOC(=O)N1CCC(=C2C3=C(CCC4=C2N=CC=C4)C=C(C=C3)Cl)CC1.Cl	Requested loratadine from Sigma-Aldrich, the delivered compound is loratadine hydrochloride. Copied the SMILES from PubChem CID:10112775 here.	0
CHEMBL991	CHEMBL991	stavudine	N2(C=C(C(=O)NC2=O)C)[C@@H]1O[C@@H](C=C1)CO	-	2181.33
CHEMBL709	CHEMBL709	alfuzosin	N(CCCNC(=O)C3OCCC3)(C)c1nc2c(c(n1)N)cc(c(c2)OC)OC	-	2418.33
CHEMBL10878	CHEMBL10878	agomelatine	N(CCc1c2c(ccc(c2)OC)ccc1)C(=O)C	-	3273
CHEMBL475534	CHEMBL475534	nitrendipine	[N+](=O)([O-])c1cc(ccc1)C2C(=C(NC(=C2C(=O)OC)C)C)C(=O)OCC	-	0
CHEMBL945	CHEMBL540851	amiloride hydrochloride	Cl.N=C(N)NC(=O)c1nc(Cl)c(N)nc1N	Requested amiloride from Sigma-Aldrich, the delivered compound is amiloride hydrochloride.	2258
CHEMBL1256400/ CHEMBL312448	CHEMBL312448	xylometazoline	N1CCNC1=Cc2c(cc(cc2C)C(C)(C)C)C	The SMILES given to us by Sigma-Aldrich (for Vitas-M product STK558658) is slightly different from the structure of CHEMBL312448 (different stereoisomer) but the SMILES on the Vitas-M website matches the structure of CHEMBL312448.	3758.33
CHEMBL49	CHEMBL1200399	buspirone hydrochloride	Cl.O=C1CC2(CCCC2)CC(=O)N1CCCCN1CCN(c2ncccn2)CC1	Requested buspirone from Sigma-Aldrich, the delivered compound is buspirone hydrochloride.	4252.33
CHEMBL1200911/ CHEMBL716	CHEMBL3188993	quetiapine fumarate	O=C(O)/C=C/C(=O)O.OCCOCCN1CCN(C2=Nc3ccccc3Sc3ccccc32)CC1.OCCOCCN1CCN(C2=Nc3ccccc3Sc3ccccc32)CC1	Requested quetiapine (CHEMBL716) or quetiapine fumarate (CHEMBL1200911) from Sigma-Aldrich, the delivered compound is quetiapine fumarate (CHEMBL3188993, a different salt form).	3123.67
CHEMBL1085699	PubChem_CID9874294	manidipine hydrochloride	CC1=C(C(C(=C(N1)C)C(=O)OCCN2CCN(CC2)C(C3=CC=CC=C3)C4=CC=CC=C4)C5=CC(=CC=C5)[N+](=O)[O-])C(=O)OC.Cl	Requested manidipine from Sigma-Aldrich, the delivered compound is manidipine hydrochloride. Copied the SMILES from PubChem CID:9874294 here.	1545
CHEMBL1455	CHEMBL1455	altretamine	N(C)(C)c1nc(nc(n1)N(C)C)N(C)C	-	3433
CHEMBL926	CHEMBL926	dobutamine	N(C(CCc2ccc(cc2)O)C)CCc1cc(c(cc1)O)O	-	2870.33
CHEMBL1280/ CHEMBL6966	CHEMBL6966	verapamil	N(CCCC(C(C)C)(c2cc(c(cc2)OC)OC)C#N)(CCc1cc(c(cc1)OC)OC)C	-	3435.67
CHEMBL838	CHEMBL1694	benazepril hydrochloride	CCOC(=O)[C@H](CCc1ccccc1)N[C@H]1CCc2ccccc2N(CC(=O)O)C1=O.Cl	Requested benazepril from Sigma-Aldrich, the delivered compound is benazepril hydrochloride.	2030.67
CHEMBL932	CHEMBL932	dipyridamole	N4(CCCCC4)c1nc(nc2c1nc(nc2N3CCCCC3)N(CCO)CCO)N(CCO)CCO	-	2870.67
CHEMBL1349	CHEMBL1201110	valacyclovir hydrochloride	CC(C)[C@H](N)C(=O)OCCOCn1cnc2c(=O)nc(N)[nH]c21.Cl	Requested valacyclovir from Sigma-Aldrich, the delivered compound is valacyclovir hydrochloride.	4299.33
CHEMBL1200334	CHEMBL1200334	moricizine hydrochloride	CCOC(=O)Nc1ccc2c(c1)N(C(=O)CCN1CCOCC1)c1ccccc1S2.Cl	-	5
CHEMBL1431	CHEMBL1703	metformin hydrochloride	CN(C)C(=N)N=C(N)N.Cl	Requested metformin from Sigma-Aldrich, the delivered compound is metformin hydrochloride.	4239.67
CHEMBL1729	CHEMBL1200788	cisapride monohydrate	COc1cc(N)c(Cl)cc1C(=O)NC1CCN(CCCOc2ccc(F)cc2)CC1OC.O	Requested cisapride from Sigma-Aldrich, the delivered compound is cisapride monohydrate.	2837.33
CHEMBL1082607	CHEMBL1082607	salmeterol xinafoate	O=C(O)c1ccc2ccccc2c1O.OCc1cc(C(O)CNCCCCCCOCCCCc2ccccc2)ccc1O	-	0
CHEMBL93	CHEMBL93	zileuton	[s]1c2c(cc1C(N(O)C(=O)N)C)cccc2	-	3310.33
CHEMBL160519	CHEMBL1322218	procaterol hydrochloride	CCC(NC(C)C)C(O)c1ccc(O)c2nc(O)ccc12.Cl	Requested procaterol from Sigma-Aldrich, the delivered compound is procaterol hydrochloride.	2056.33
CHEMBL416	CHEMBL416	methoxsalen	[o]1c2c(cc3c(c2OC)OC(=O)C=C3)cc1	-	4193.67
CHEMBL498	CHEMBL498	chlorpropamide	[S](=O)(=O)(NC(=O)NCCC)c1ccc(cc1)Cl	-	2861
CHEMBL590	CHEMBL590	menadione	O=C1c2c(cccc2)C(=O)C=C1C	-	361.333
CHEMBL711	CHEMBL711	phenindione	O=C1C(C(=O)c3c1cccc3)c2ccccc2	-	4416
CHEMBL1184360	CHEMBL346235	diamthazole dihydrochloride	CCN(CC)CCOc1ccc2nc(N(C)C)sc2c1.Cl.Cl	Requested diamthazole from Sigma-Aldrich, the delivered compound is diamthazole dihydrochloride.	4185.33
CHEMBL972	CHEMBL1200904	selegiline hydrochloride	C#CCN(C)[C@H](C)Cc1ccccc1.Cl	Requested selegiline from Sigma-Aldrich, the delivered compound is selegiline hydrochloride.	2952
CHEMBL585	CHEMBL585	triamterene	Nc1nc2nc(c(nc2c(n1)N)c3ccccc3)N	-	2070
CHEMBL24171	CHEMBL24171	bergapten	[o]1c2c(c(c3c(c2)OC(=O)C=C3)OC)cc1	-	3087.67
CHEMBL1371770	CHEMBL1371770	piribedil	N3(CCN(CC3)c4ncccn4)Cc1cc2c(cc1)OCO2	-	1950.33
CHEMBL191	CHEMBL191	losartan	Clc1nc([n](c1CO)Cc2ccc(cc2)c3c(cccc3)c4n[nH]nn4)CCCC	-	3653
CHEMBL960	CHEMBL960	leflunomide	FC(F)(F)c1ccc(cc1)NC(=O)c2cn[o]c2C	-	2245.67
CHEMBL1200809/ CHEMBL639	CHEMBL1200809	azelastine hydrochloride	CN1CCCC(CC1)n1nc(Cc2ccc(cc2)Cl)c2c(c1=O)cccc2.Cl	The SMILES given to us by Sigma-Aldrich (for Vitas-M product STL429828) does not match the structure of CHEMBL1200809 exactly (differs in stereochemistry) but the SMILES given on the Vitas-M website does match CHEMBL1200809. Copied the SMILES from the Vitas-M website to here.	395.667
CHEMBL761	CHEMBL761	naphazoline	C1CN=C(N1)Cc1cccc2c1cccc2	The SMILES given to us by Sigma-Aldrich (for Vitas-M product STK300042) does not exactly match the stereochemistry of CHEMBL761, but the SMILES given on the Vitas-M website for STK300042 does match CHEMBL761. Copied th SMILES from the Vitas-M website here.	4296
CHEMBL185	CHEMBL185	fluorouracil	Fc1c(nc(nc1)O)O	-	3094.67
CHEMBL1200861	CHEMBL1200861	tartaric acid	O[C@@H]([C@H](O)C(=O)O)C(=O)O	-	3401
CHEMBL439	CHEMBL439	sulfadiazine	[S](=O)(=O)(Nc2ncccn2)c1ccc(cc1)N	-	2030
CHEMBL498847	CHEMBL498847	secnidazole	[N+](=O)([O-])c1[n](c(nc1)C)CC(O)C	-	2536.33
CHEMBL1303	CHEMBL1303	rotigotine	[s]1c(ccc1)CCN([C@H]2CCc3c(cccc3O)C2)CCC	-	3096
