# Supplementary material for: A drug repurposing screen for whipworms informed by comparative genomics
Source: PLoS Negl Trop Dis. 2023 Sep 5;17(9):e0011205. doi: 10.1371/journal.pntd.0011205 (PMC10503962; doi:10.1371/journal.pntd.0011205)
Supplement: S2 Table — (XLSX) [file pntd.0011205.s002.xlsx]

## Sheet: Sheet1
Supplementary Table 2. The 9 approved drugs that were tested in mice.
Chemical class	Name of drug	Oral LD50 in mouse [from DrugBank, unless otherwise stated]	Salt form tested in mice	Previous dosages given to mice (mg/kg body weight)	Dosage tested in mice (mg/kg body weight)	Rough conversion of dosage used (column F) to human dosage, of dosage tested in mice, following Nair & Jacob 2016 [PMID:27057123]	Usual dosage in humans for current use [from www.medicines.co.uk, unless otherwise stated]
Serotonin-like; Piperidines	pimozide	228 mg/kg	pimozide	5-100 mg/kg: Mapes 2018 [PMID:29321207], Karlas 2016 [PMID:27177310], Nelson 2012 [PMID:23264850], Tang 2019 [PMID:30531833], Panic 2015 [PMID:26230921]	35 mg/kg	Approximately 2.8 mg/kg, ie. 199 mg for a 70 kg human	2-20 mg daily
Dihydropyridines	nicardipine	322 mg/kg	nicardipine hydrochloride	3-200 mg/kg: Ekins et al 2020 [PMID:32529312], Panic et al 2015 [PMID:26230921]	50 mg/kg	Approximately 4.1 mg/kg, ie. 285 mg for a 70 kg human	60-120 mg daily
Piperidines	terfenadine	>2000 mg/kg [PubChem]	terfenadine		100 mg/kg	Approximately 8.1 mg/kg, ie. 569 mg for a 70 kg human	120 mg twice a day [PubChem]
Imidazoles	econazole	462 mg/kg	econazole nitrate	50 mg/kg: Dong 2017 [PMID:29269744], Cogswell 2006 [PMID:17086505]	50 mg/kg	Approximately 4.1 mg/kg, ie. 285 mg for a 70 kg human
Dibenzocycloheptenes	cyproheptadine	106 mg/kg [Cayman chemical]	cyproheptadine hydrochloride		15 mg/kg	Approximately 1.2 mg/kg, ie. 85 mg for a 70 kg human
Imidazoles	butoconazole	>3200 mg/kg [Cayman chemical]	butoconazole nitrate		100 mg/kg	Approximately 8.1 mg/kg, ie. 569 mg for a 70 kg human
Piperidines	flunarizine	285 mg/kg [Cayman chemical]	flunarizine dihydrochloride	21 mg/kg: Desmedt et al 1975 [PMID:1242663]	35 mg/kg	Approximately 2.8 mg/kg, ie. 199 mg for a 70 kg human
Dihydropyridines	felodipine	250 mg/kg [Cayman chemical]	felodipine	1-10 mg/kg: Siddiqi 2019 [PMID:3000720]	35 mg/kg	Approximately 2.8 mg/kg, ie. 199 mg for a 70 kg human	2.5-10 mg daily
Alpha/beta receptor ligands	prazosin	5000 mg/kg [Cayman chemical]	prazosin hydrochloride	4-20 mg/kg: Singh 2010 [PMID:20002750], Dees 2011 [PMID:21518801], Tarrason 2017 [PMID:28605064], Zhao et al 2001 [PMID:11459201]	100 mg/kg	Approximately 8.1 mg/kg, ie. 569 mg for a 70 kg human	500 micrograms - 20 mg daily
