# Supplementary material for: A drug repurposing screen for whipworms informed by comparative genomics
Source: PLoS Negl Trop Dis. 2023 Sep 5;17(9):e0011205. doi: 10.1371/journal.pntd.0011205 (PMC10503962; doi:10.1371/journal.pntd.0011205)
Supplement: S3 Table — (XLSX) [file pntd.0011205.s003.xlsx]

## Sheet: Sheet1
Supplementary Table 3. Results for the top 50 hits from the screen at 100 µM for 24 hours.
Compounds that had significant P-values (P<0.05) in the secondary screens at 20 µM and 5 µM are highlighed with a yellow background.
ChEMBL identifier for compound requested from Sigma-Aldrich	Identifier for the compound delivered from Sigma-Aldrich (sometimes slightly different from the requested compound)	Name for the compound delivered from Sigma-Aldrich	SMILES string for compound delivered from Sigma-Aldrich (provided by Sigma-Aldrich)	Chemical class (manually curated)	Current use in humans (from ChEMBL/DrugBank), for the parent compound (ignoring salt forms)	Target for current use in humans (from ChEMBL/DrugBank), for the parent compound (ignoring salt forms)	Is the parent compound inexpensive/safe (ignoring salt forms)? (see Methods)	Delivery approach (from ChEMBL) for the parent compound (ignoring salt forms). If 'oral' is an option, this is shown preferentially.	Mean motility score in initial screen	Toxicity [from DrugBank]	Absorption [from DrugBank] ('-' means no data available)	QED (weighted) score for parent compound [from ChEMBL]	Very common and common side effects [from https://www.medicines.org.uk] ('-' means no data available)	P-value for re-screening at 100 microM for 24 hr	P-value for re-screening at 20 microM for 24 hr	P-value for re-screening at 5 microM for 24 hr
CHEMBL1484	CHEMBL1484	nicardipine	[N+](=O)([O-])c1cc(ccc1)C2C(=C(NC(=C2C(=O)OC)C)C)C(=O)OCCN(Cc3ccccc3)C	Dihydropyridines	hypertension; angina	blocker of voltage-gated L-type calcium channels	inexpensive	oral	0	oral LD50 rat: 184 mg/kg; oral LD50 mouse: 322 mg/kg	While nicardipine is completely absorbed, it is subject to saturable first pass metabolism and the systemic bioavailability is about 35% following a 30 mg oral dose at steady state.	0.33	Headache, dizziness, peripheral oedema, palpitations, flushing and/or heat sensation, nausea	0.00316855	0.0349355	0.195334
CHEMBL475534	CHEMBL475534	nitrendipine	[N+](=O)([O-])c1cc(ccc1)C2C(=C(NC(=C2C(=O)OC)C)C)C(=O)OCC	Dihydropyridines	hypertension	blocker of voltage-gated L/T-type calcium channels	-	oral	0	-	-	0.49	-	1	1	1
CHEMBL1428	CHEMBL1428	nimodipine	[N+](=O)([O-])c1cc(ccc1)C2C(=C(NC(=C2C(=O)OCCOC)C)C)C(=O)OC(C)C	Dihydropyridines	hypertension; subarachnoid haemorrhage	blocker of voltage-gated L-type calcium channels	black box warning	oral	112.33	-	In humans, nimodipine is rapidly absorbed after oral administration, and peak concentrations are generally attained within one hour. Bioavailability is 3-30% following oral administration due to extensive first-pass metabolism.	0.3	-	0.00329292	1	1
CHEMBL1491	CHEMBL1491	amlodipine	Clc1c(cccc1)C2C(=C(NC(=C2C(=O)OC)C)COCCN)C(=O)OCC	Dihydropyridines	hypertension; angina	blocker of voltage-gated L/N-type calcium channels	inexpensive; safe (on the WHO list of essential medicines); black box warning	oral	8.67	oral LD50 mouse: 37 mg/kg	Amlodipine is absorbed slowly and almost completely from the gastrointestinal tract. Peak plasma concentrations are achieved 6-12 hours after oral administration. The estimated bioavailability is 64-90%. Steady-state plasma levels are achieved after 7-8 days of consecutive daily dosing.	0.5	Somnolence, dizziness, headache, palpitations, flushing, abdominal pain, nausea, ankle swelling, oedema and fatigue	0.00316855	0.0611325	1
CHEMBL254857	CHEMBL254857	fipexide	Clc1ccc(cc1)OCC(=O)N2CCN(CC2)Cc3cc4c(cc3)OCO4	Serotonin-like indoles, benzodioxoles, and related compounds; 'ecstasy'-like	formerly used for senile dementia	unknown, possibly may increase activity of neurotransmitters serotonin, dopamine and noradrenaline in parts of the brain, like 'ecstasy'?	no (withdrawn)	oral	241.33	-	-	0.79	-	0.00342014	1	1
CHEMBL567	CHEMBL567	perphenazine	S1c2c(cc(cc2)Cl)N(c4c1cccc4)CCCN3CCN(CC3)CCO	Phenothiazines/thioxanthenes	psychotic disorders; nausea; vomiting	antagonist of D1/D2 dopamine receptors	inexpensive; black box warning	oral	174.67	oral LD50 rat: 318 mg/kg; oral LD50 mouse: 64 mg/kg	Absolute bioavailability is 40% following oral administration.	0.79	-	0.0349311	0.0986129	1
CHEMBL1713/ CHEMBL71	CHEMBL71	chlorpromazine	S1c2c(cc(cc2)Cl)N(c3c1cccc3)CCCN(C)C	Phenothiazines/thioxanthenes	psychotic disorders; nausea; vomiting	antagonist of D1/D2/D3/D4 dopamine receptors, 5- HT1/5-HT2 serotonergic receptors, histamine H1 receptors, alpha1/alpha2 receptors, muscarinic (cholinergic) M1/M2-receptors; also a weak inhibitor of dopamine re-uptake	inexpensive; safe (on the WHO list of essential medicines); black box warning	oral	0	-	Readily absorbed from the GI tract. Bioavailability varies due to first-pass metabolism by the liver.	0.79	Hyperprolactinaemia, amenorrhoea, weight increase; glucose tolerance impaired, anxiety, sedation, somnolence, dyskinesia, tardive dyskinesia, extrapyramidal disorder, akathisia, hypertonia, convulsion, electrocardiogram QT prolonged, orthostatic hypotension, dry mouth, constipation	0.00342014	0.352807	0.748529
CHEMBL908	CHEMBL908	chlorprothixene	S1c2c(cc(cc2)Cl)\C(=C/CCN(C)C)\c3c1cccc3	Phenothiazines/thioxanthenes	psychotic disorders	antagonist of D1/D2/D3 dopamine receptors, 5-HT2 serotonin receptors, histamine H1 receptors, muscarinic and alpha1 adrenergic receptors	discontinued	oral	5	-	Incomplete bioavailability.	0.65	-	0.00316855	0.184803	1
CHEMBL422	CHEMBL1257040	trifluoperazine dihydrochloride	CN1CCN(CCCN2c3ccccc3Sc3ccc(C(F)(F)F)cc32)CC1.Cl.Cl	Phenothiazines/thioxanthenes	psychotic disorders; anxiety; nausea; vomiting	antagonist of D1/D2 dopamine receptors, and serotonin 5-HT2 receptors	inexpensive; black box warning	oral	0	-	-	0.71	-	0.00316855	0.117433	0.0630167
CHEMBL1200970/ CHEMBL1206	CHEMBL1200970	ethopropazine hydrochloride	S1c2c(cccc2)N(c3c1cccc3)CC(N(CC)CC)C.Cl	Phenothiazines/thioxanthenes	Parkinson's disease	antagonist of muscarinic cholinergic M1/M2 receptors, and histamine receptors	inexpensive; discontinued	oral	114.33	-	Well-absorbed from the gastrointestinal tract.	0.77	-	0.00342014	0.195334	0.256625
CHEMBL1200334	CHEMBL1200334	moricizine hydrochloride	CCOC(=O)Nc1ccc2c(c1)N(C(=O)CCN1CCOCC1)c1ccccc1S2.Cl	Phenothiazines/thioxanthenes	irregular heartbeats (arrhythmias)	blocks sodium channels	dicontinued; black box warning	oral	5	-	Well absorbed, absorption is complete within 2-3 hours. Significant first-pass metabolism results in an absolute bioavailability of ~38%.	0.77		1	1	1
CHEMBL1200964/ CHEMBL629	CHEMBL1200964	amitriptyline hydrochloride	CN(C)CCC=C1c2ccccc2CCc2ccccc21.Cl	Dibenzocycloheptenes	depression; neuropathic pain	inhibits re-uptake of noradrenaline/serotonin; also anticholinergic	inexpensive; safe (on the WHO list of essential medicines); black box warning	oral	0	-	Rapidly absorbed following oral administration (bioavailability is 30-60% due to first pass metabolism). Peak plasma concentrations are reached 2-12 hours after oral administration. Steady-state plasma concentrations vary greatly and this variation may be due to genetic differences.	0.81	Aggression, confusional state, libido decreased, agitation, somnolence, tremor, dizziness, headache, drowsiness, speech disorder (dysarthria), disturbance in attention, dysgeusia, paresthesia, ataxia, accomodation disorder (of eye), mydriasis, palpitations, tachycardia, atrioventricular block, bundle branch block, orthostatic hypertension, congested nose, dry mouth, constipation, nausea, hyperhid…	0.00329292	1	1
CHEMBL998	PubChem_CID10112775	loratadine hydrochloride	CCOC(=O)N1CCC(=C2C3=C(CCC4=C2N=CC=C4)C=C(C=C3)Cl)CC1.Cl	Dibenzocycloheptenes	allergic disorders	antagonist (or more acccurately, inverse agonist) of histamine H1 receptors	inexpensive; safe (over-the-counter, and on the WHO list of essential medicines)	oral	0	-	Rapidly absorbed and achieves peak plasma concentration in 1-2 hours, while its main metabolite achieves peak plasma concentration in 3-4 hours.	0.7	Somnolence, headache, increased appetite, insomnia.	0.00316855	1	1
CHEMBL1175	CHEMBL1200328	duloxetine hydrochloride	CNCC[C@H](Oc1cccc2ccccc12)c1cccs1.Cl	Alpha/beta receptor antagonists/agonists and serotonin/noradrenaline reuptake inhibitor like	depression; neuropathic pain; anxiety	inhibits re-uptake of noradrenaline/serotonin; also less potent inhibitor of dopamine re-uptake	inexpensive; black box warning	oral	2.67	-	Incompletely absorbed with a mean bioavailability of 50% although there is wide variability in the range of 30-80%. The molecule is susceptible to hydrolysis in acidic environments necessitating the use of an enteric coating to protect it during transit through the stomach.	0.72	Nausea, headache, dry mouth, somnolence, dizziness, decreased appetite, agitation, libido decreased, anxiety, orgasm abnormal, abnormal dreams, dizziness, lethargy, tremor, paraesthesia, blurred vision, tinnitus, palpitations, blood pressure increase, flushing, yawning, constipation, diarrhoea, abdominal pain, vomiting, dyspepsia, flatulence, sweating increased, rash, musculoskeletal pain, muscle…	0.00329292	1	1
CHEMBL296419	CHEMBL296419	astemizole	Fc1ccc(cc1)C[n]2c3c(nc2NC4CCN(CC4)CCc5ccc(cc5)OC)cccc3	Serotonin-like indoles, benzodioxoles, and related compounds	allergic disorders	antagonist of histamine H1 receptors	no (withdrawn)	oral	0	LD50: 2052 mg/kg in mice	Rapidly absorbed from the gastrointestinal tract.	0.39	-	0.00316855	1	1
CHEMBL723	CHEMBL723	carvedilol	[nH]1c2c(c4c1cccc4)c(ccc2)OCC(O)CNCCOc3c(cccc3)OC	Alpha/beta receptor antagonists/agonists and serotonin/noradrenaline re-uptake inhibitor like	heart failure; ventricular dysfunction; hypertension	antagonist of alpha/beta adrenergic receptors	inexpensive; safe (on the WHO list of essential medicines as analternative to bisoprolol)	oral	35.67	-	Bioavailability of 25-35%.	0.35	Bronchitis, pneumonia, upper respiratory tract infection, urinary tract infection, anaemia, weight increase, hypercholesterolaemia, impaired blood glucose control (hyperglycaemia, hypoglycaemia) in patients with pre-existing diabetes, depression, depressed mood, dizziness, headache, visual impairment, lacrimation decreased (dry eye), eye irritation, cardiac failure, bradycardia, oedema, hypervola…	0.00316855	0.0825997	0.531024
CHEMBL17157	CHEMBL17157	terfenadine	N2(CCC(CC2)C(O)(c4ccccc4)c3ccccc3)CCCC(O)c1ccc(cc1)C(C)(C)C	Piperidines with a diphenylmethane or similar group	allergic disorders	antagonist of histamine H1 receptors	no (withdrawn)	oral	1	-	Oral absorption estimated to be at least 70%.	0.4	-	0.00355047	0.0182622	1
CHEMBL1423	CHEMBL1423	pimozide	Fc1ccc(cc1)C(CCCN3CCC(CC3)[n]4c5c(nc4O)cccc5)c2ccc(cc2)F	Serotonin-like indoles, benzodioxoles, and related compounds; Piperidines with a diphenylmethane or similar group	psychotic disorders; Tourette's disorder	antagonist of dopamine and serotonin (5-HT2) receptors	inexpensive	oral	0	LD50 oral: 1100 mg/kg in rat; LD50 oral: 228 mg/kg in mouse	Greater than 50% absorption after oral administration. Serum peak appears 6-8 hours post ingestion.	0.37	Dizziness, somnolence, extrapyrimidal disorder, muscle rigidity, hyperhidrosis, nocturia, anorexia, depression, agitation, insomnia, restlessness, akathisia, headache, tremor, lethargy, vision blurred, constipation, dry mouth, vomiting, salivary hypersecretion, sebaceous gland overactivity, urinary frequency, erectile dysfunction, extreme exhaustion, weight increase.	0.00329292	0.00254348	0.0929831
CHEMBL76370	CHEMBL1516474	tegaserod maleate	CCCCCNC(=N)N/N=C/c1c[nH]c2ccc(OC)cc12.O=C(O)/C=C\C(=O)O	Serotonin-like indoles, benzodioxoles, and related compounds	irritable bowel syndrome	agonist of serotonin (5-HT4) receptors; antagonist of serotonin (5-HT2) receptors	no (withdrawn but re-approved for certain cases)	oral	0	-	The absolute bioavailability is approximately 10% when administered to fasting subjects. The median time to peak tegaserod plasma concentration is approximately one hour.	0.27	-	0.00316855	0.531024	1
CHEMBL12713	CHEMBL12713	sertindole	Fc1ccc(cc1)[n]2c3c(c(c2)C4CCN(CC4)CCN5CCNC5=O)cc(cc3)Cl	Serotonin-like indoles, benzodioxoles, and related compounds	psychotic disorders	antagonist of dopamine (D2) receptors; also of serotonin (5-HT2) and alpha adrenergic receptors	no (withdrawn but re-approved for certain cases)	oral	0	-	Orally available.	0.63	-	0.00316855	1	1
CHEMBL1707/ CHEMBL841	CHEMBL841	loperamide	Clc1ccc(cc1)C2(CCN(CC2)CCC(c4ccccc4)(c3ccccc3)C(=O)N(C)C)O	Piperidines with a diphenylmethane or similar group	diarrhoea	non-selective calcium channel blocker; agonist of opioid mu receptors; may antagonise histamine and interfere with acetylcholine release locally	inexpensive; safe (over-the-counter and on the WHO list of essential medicines); black box warning	oral	0	LD50 oral: 105 mg/kg in mouse	Not significantly absorbed from the gut.	0.52	Constipation, flatulence, headache, nausea, dizziness.	0.00316855	1	1
CHEMBL601719	CHEMBL601719	crizotinib	Fc1c(c(c(cc1)Cl)[C@H](Oc2c(ncc(c2)c3c[n](nc3)C4CCNCC4)N)C)Cl	Kinase inhibitors	non-small cell lung cancer	inhibitor of receptor tyrosine kinase (specifically ALK, HGFR, c-MET, RON).	-	oral	284	-	The peak serum concentration was reached in 4-6 hours following an oral single-dose administration. Steady state was reached within 15 days when a dose of 250 mg twice daily was administered. The mean absolute bioavailability was 43% (range 32-66%) following a single 250 mg oral dose.	0.53	Vision disorder, nausea, diarrhoea, vomiting, oedema, constipation, elevated transaminases, fatigue, decreased appetite, dizziness, neuropathy, neutropenia, anaemia, leukopenia, decreased appetite, hypophosphataemia, dysgeusia, dizziness, bradycardia, cardiac failure, electrocardiogram QT prolonged, syncope, interstitial lung disease, abdominal pain, oesophagitis, dyspepsia, blood alkaline phosph…	0.00316855	1	1
CHEMBL1173655	CHEMBL1173655	afatinib	Fc1c(cc(cc1)Nc2ncnc3c2cc(c(c3)O[C@@H]4COCC4)NC(=O)\C=C\CN(C)C)Cl	Quinazoline kinase inhibitors	non-small cell lung cancer	inhibitor of tyrosine kinases (specifically ErbB family members: EGFR, HER2, ErbB3, ErbB4)	safe (on the WHO list of essential medicines as an alternative to erlotinib)	oral	0	-	Following oral administration, time to peak plasma concentration is 2-5 hours. The geometric mean relative bioavailability of 20 mg tablets was 92% as compared to an oral solution.	0.46	Diarrhoea, skin related adverse events (rash, dermatitis acneiform, pruritis, dry skin), stomatitis, paronychia, cystitis, decreased appetite, dehydration, hypokalaemia, dysgeusia, conjunctivitis, dry eye, epistaxis, rhinorrhoea, vomiting, nausea, dyspepsia, cheilitis, alanine aminotransferase increased, aspartate aminotransferase increased, palmar-palmar erythrodysaesthesia syndrome, nail disord…	0.00329292	1	1
CHEMBL24828	CHEMBL24828	vandetanib	Fc1c(ccc(c1)Br)Nc2ncnc3c2cc(c(c3)OCC4CCN(CC4)C)OC	Quinazoline kinase inhibitors	thyroid cancer	inhibitor of tyrosine kinases (specifically VEGFR, EGFR, RET)	-	oral	0	-	Slow-peak plasma concentrations reached at a median 6 hours.	0.54	Diarrhoea, rash, nausea, hypertension, headache, nasopharyngitis bronchitis, upper respiratory tract infections, urinary tract infections, pneumonia, sepsis, influenza, cystitis, sinusitis, laryngitis, folliculitis, furuncle, fungal infection, pyelonephritis, appetite decreased, hypocalcaemia, hypothyroidism, hypokalaemia, hypercalcaemia, hyperglycemia, dehydration, hyponatremia, insomnia, depres…	0.0165249	1	1
CHEMBL491473	CHEMBL491473	cediranib	Fc1c2c([nH]c(c2)C)ccc1Oc3ncnc4c3cc(c(c4)OCCCN5CCCC5)OC	Quinazoline kinase inhibitors	liver cancer, non-small cell lung cancer, colorectal cancer, solid tumours	inhibitor of receptor tyrosine kinases (specifically VEGF receptors)	-	oral	0	-	Available following oral administration.	0.37	-	0.00329292	1	1
CHEMBL2403108	CHEMBL2403108	ceritinib	[S](=O)(=O)(C(C)C)c1c(cccc1)Nc2nc(ncc2Cl)Nc3c(cc(c(c3)C)C4CCNCC4)OC(C)C	Halogenated benzosulfone kinase inhibitors	non-small cell lung cancer	inhibitor of receptor tyrosine kinases (specifically ALK)	-	oral	1.33	-	After oral administration, peak concentrations were achieved after ~4-6 hours.	0.28	Diarrhoea, nausea, vomiting, fatigue, liver laboratory test abnormalities, abdominal pain, decreased appetite, weight decreased, constipation, blood creatinine increased, rash, anaemia, oesophageal disorder, hyperglycaemia, hypophosphataemia, vision disorder, pericarditis, bradycardia, pneumonitis, hepatotoxicity, renal failure, renal impairment, abnormal liver function tests, electrocardiogram Q…	0.00382178	1	1
CHEMBL2028663	CHEMBL2028663	dabrafenib	Fc1c(c(ccc1)F)[S](=O)(=O)Nc2c(c(ccc2)c3nc([s]c3c4nc(ncc4)N)C(C)(C)C)F	Halogenated benzosulfone kinase inhibitors	thyroid cancer; melanoma	inhibitor of kinases (specifically BRAF)	-	oral	6	LD50 in rats is >2000 mg/kg.	After oral administration, median time to achieve peak plasma concentration is 2 hours. Mean absolute bioavailability of oral dabrafenib is 95%.	0.37	Hyperkeratosis, headache, pyrexia, arthralgia, fatigue, nausea, papilloma, alopecia, rash, vomiting, cutaneous squamous cell carcinoma, seborrhoeic keratosis, acrochordon (skin tags), basal cell carcinoma, decreased appetite, hypophosphataemia, hyperglycaemia, cough, diarrhoea, constipation, palmar-plantar erythrodysaesthesia syndrome, dry skin, pruritus, actinic keratosis, skin lesion, erythema,…	0.00355047	0.371668	1
CHEMBL104	CHEMBL104	clotrimazole	Clc1c(cccc1)C([n]4cncc4)(c3ccccc3)c2ccccc2	Imidazoles	fungal infections	inhibits fungal ergosterol production	inexpensive; safe (over-the-counter and on the WHO list of essential medicines)	oral/topical	0	Oral LD50 rat: 708 mg/kg; Oral LD50 mouse: 761 mg/kg	Clotrimazole is generally not significantly absorbed.	0.45	-	0.00316855	0.785292	1
CHEMBL277535	CHEMBL277535	bifonazole	[n]4(cncc4)C(c2ccc(cc2)c3ccccc3)c1ccccc1	Imidazoles	fungal infections	inhibits fungal ergosterol production	-	topical	20	-	-	0.51	-	0.00329292	0.352807	1
CHEMBL1559/ CHEMBL91	CHEMBL91	miconazole	Clc1c(ccc(c1)Cl)C(OCc3c(cc(cc3)Cl)Cl)C[n]2cncc2	Imidazoles	fungal infections	inhibits fungal ergosterol production	inexpensive; safe (over-the-counter and on the WHO list of essential medicines); black box warning	by injection/topical	122.33	Oral LD50 rat: 3 gm/kg; Oral LD50 mouse: 3800 mg/kg	Miconazole given to healthy volunteers as a single 50 mg oral tablet produced a median Tmax of 7 hours. In these patients measurable plasma concentrations ranged from 0.5 to 0.83 mcg/mL.	0.46	-	0.00316855	0.270795	1
CHEMBL411	CHEMBL411	diethylstilbestrol	Oc1ccc(cc1)\C(=C(/CC)\c2ccc(cc2)O)\CC	Nonsteroidal oestrogen receptor ligands	prostate cancer; formerly used for menopausal and postmenopausal disorders	agonist of oestrogen receptor	no (withdrawn)	oral	0	-	-	0.78	-	0.67948	1	1
CHEMBL786/ CHEMBL83	CHEMBL83	tamoxifen	N(CCOc1ccc(cc1)\C(=C(\CC)/c3ccccc3)\c2ccccc2)(C)C	Nonsteroidal oestrogen receptor ligands	breast cancer	inhibits oestrogen binding to its receptor; a selective oestrogen receptor modulator (SERM)	inexpensive; safe (on the WHO list of essential medicines); black box warning	oral	164.67	-	An oral dose of 20 mg has a Tmax of 5 hours, Cmax of 40 ng/mL.	0.45	Uterine fibroids, anaemia, hypersensitivity reactions, fluid retention, ischaemic cerebrovascular events, headache, light headedness, sensory disturbances (including paraesthesia and dysgeusia), cataracts, retinopathy, hot flushes, thromboembolic events (including deep vein thrombosis, microvascular thrombosis, pulmonary embolism), nausea, vomiting, diarrhoea, constipation, changes in liver enzym…	0.0038189	0.0575126	1
CHEMBL590	CHEMBL590	menadione	O=C1c2c(cccc2)C(=O)C=C1C	Vitamin K like	nutritional supplement	precursor of vitamin K	discontinued	oral	361.33	-	Variable and ranges from 10% to 80%.	0.6	-	0.00367927	1	1
CHEMBL1466	CHEMBL1466	dicumarol	O=c1oc2ccccc2c(c1Cc1c(=O)oc2c(c1O)cccc2)O	Vitamin K like	for decreasing blood clotting; deep vein thrombosis	inhibits the synthesis of vitamin K-dependent coagulation factors (inhibits vitamin K reductase)	discontinued	oral	0	Oral LD50 rat: 250 mg/kg; Oral LD50 mouse: 233 mg/kg	-	0.55	-	0.00355047	0.00368485	1
CHEMBL1082607	CHEMBL1082607	salmeterol xinafoate	O=C(O)c1ccc2ccccc2c1O.OCc1cc(C(O)CNCCCCCCOCCCCc2ccccc2)ccc1O	Alpha/beta receptor antagonists/agonists and serotonin/noradrenaline re-uptake inhibitor like	asthma; chronic obstructive pulmonary disease	agonist of the beta-2 adrenergic receptor	inexpensive; black box warning	topical (inhaled)	0	-	-	0.31	-	0.00382178	1	1
CHEMBL41286	CHEMBL41286	diacerein	O(c1c2c(cc(c1)C(=O)O)C(=O)c3c(c(ccc3)OC(=O)C)C2=O)C(=O)C	Anthraquinones	osteoarthritis	prodrug metabolised to rhein, which has anti-inflammatory action by reducing the level of interleukin-1 beta activity	-	oral	0	Oral LD50 mouse: >5000 mg/kg	Bioavailability of 50-60%. Entirely converted to the active metabolite rhein before reaching systemic circulation.	0.55	-	0.0122011	1	1
CHEMBL269732	CHEMBL269732	tacrolimus	N21[C@@H](CCCC2)C(=O)O[C@@H]([C@@H]([C@H](CC(=O)[C@@H](\C=C(\C[C@@H](C[C@@H]([C@H]4O[C@]([C@@H](C[C@@H]4OC)C)(C(=O)C1=O)O)OC)C)/C)CC=C)O)C)\C(=C\[C@H]3C[C@H]([C@@H](CC3)O)OC)\C	Macrolides	organ transplants; severe atopic dermatatis	immunosuppressive, by inhibiting the immunophilin 'FK506 binding protein', thereby inhibiting T-lymphocyte signal transduction and IL-2 transcription	inexpensive; black box warning	oral	0	LD50 rat: 134-194 mg/kg	Absorption from the gastrointestinal tract following oral administration is incomplete and variable. The absolute bioavailability in healthy subjects is 18+/-5%.	0.18	Increased risk for infections (viral, bacterial, fungal, protozoal); increased risk of developing malignancies; anaemia, leukopenia, thrombocytopenia, leukocytosis, red blood cell analyses abnormal; hyperglycaemic conditions, diabetes mellitus, hyperkalaemia; hypomagnesaemia, hypophosphataemia, hypokalaemia, hypocalcaemia, hyponatraemia, fluid overload, hyperuricaemia, appetite decreased, metabol…	0.00355047	1	1
CHEMBL603	CHEMBL603	zafirlukast	[S](=O)(=O)(NC(=O)c2cc(c(cc2)Cc3c4c([n](c3)C)ccc(c4)NC(=O)OC5CCCC5)OC)c1c(cccc1)C	Benzenesulfonamides	asthma	antagonist of leukotriene (CysLT1) receptors	inexpensive	oral	0	-	Rapidly absorbed following oral administration.	0.28	-	0.00329292	1	1
CHEMBL118	CHEMBL118	celecoxib	FC(F)(F)c1n[n](c(c1)c3ccc(cc3)C)c2ccc(cc2)[S](=O)(=O)N	Anti-inflammatory COX-2 inhibitors	arthritis pain; familial adenomatous polyposis	nonsteroidal anti-inflammatory drug that acts by inhibiting COX-2	no (withdrawn)	oral	0	-	Absorbed rapidly in the gastrointestinal tract. When a single oral dose of 200 mg was given to healthy research subjects, the peak plasma levels occurred within 3 hours. Cmax 705 ng/mL.	0.75	Sinusitis, upper respiratory tract infection, pharyngitis, urinary tract infection, immune hypersensitivity, insomnia, dizziness, hypertonia, headache, myocardial infarction, hypertension, rhinitis, cough, dyspnoea, nausea, abdominal pain, diarrhoea, dyspepsia, flatulence, vomiting, dysphagia, rash, pruritus, arthralgia, Influenza-like illness, oedema peripheral/ fluid retention, injury (accident…	0.0201143	1	1
CHEMBL56367	CHEMBL56367	nimesulide	[S](=O)(=O)(Nc1c(cc(cc1)[N+](=O)[O-])Oc2ccccc2)C	Anti-inflammatory COX-2 inhibitors	acute pain; osteoarthritis; primary dysmenorrhoea	nonsteroidal anti-inflammatory drug that acts by inhibiting COX-2	no (withdrawn)	oral	1.33	Oral LD50 mouse: 392 mg/kg, oral LD50 rat: 200 mg/kg	Rapidly absorbed following oral administration.	0.68	-	0.00441764	1	1
CHEMBL806	CHEMBL806	flutamide	FC(F)(F)c1c(ccc(c1)NC(=O)C(C)C)[N+](=O)[O-]	Nonsteroidal antiandrogens	carcinoma of the prostate	inhibits nuclear uptake of testosterone and/or inhibits binding of testosterone to the androgen receptor (antagonist of the androgen receptor)	inexpensive; black box warning	oral	112.67	-	Rapidly and completely absorbed.	0.68	Gynaecomastia and/or breast tenderness, increased appetite, insomnia, nausea, vomiting, diarrhoea, hepatitis, breast pain, galactorrhoea, somnolence, tiredness, transient abnormal liver function	0.0144431	1	1
CHEMBL790	CHEMBL790	chlorhexidine	Clc1ccc(cc1)NC(=N)NC(=N)NCCCCCCNC(=N)NC(=N)Nc2ccc(cc2)Cl	Biguanides	used as a skin and mucous membrane antiseptic agent	disrupts microbial cell membranes	inexpensive; safe (over-the-counter and on the WHO list of essential medicines)	topical	320.33	LD50 of subcutaneously administered chlorhexidine in mice: >5 g/kg.	Orally administered chlorhexidine, such as that found in oral rinses for dental purposes, is very poorly absorbed from the gastrointestinal tract: the Cmax in human subjects following an oral dose of 300 mg was 0.206 microg/g and occurred ~30 minutes after ingestion.	0.14	-	0.00316855	1	1
CHEMBL1200883/ CHEMBL1201322	CHEMBL1200883	thonzonium bromide	Br.[N+](CCN(Cc2ccc(cc2)OC)c1ncccn1)(CCCCCCCCCCCCCCCC)(C)C	Monocationic surfactants	used in skin and nasal drops as detergent/surfactant	causes dispersion and penetration of cellular debris and exudate	-	topical	0	-	-	0.12	-	0.00316855	0.00368299	1
CHEMBL1715	CHEMBL595	pioglitazone	CCc1ccc(CCOc2ccc(CC3SC(=O)NC3=O)cc2)nc1	Thiazolidinediones	type 2 diabetes mellitus	promotes insulin sensitivity and improved uptake of blood glucose via agonism at the peroxisome proliferator-activated receptor-gamma (PPAR-gamma)	black box warning	oral	0	Oral LD50 rat: 3 mg/kg for 6 days; Oral LD50 mouse: 24 mg/kg for 4 days	Following oral administration, peak serum concentrations are observed within 2 hours.	0.83	Upper respiratory tract infection, hypo-aesthesia, visual disturbance, bone fracture, weight increase	0.0957447	1	1
CHEMBL1272	CHEMBL1272	repaglinide	N3(CCCCC3)c1c(cccc1)[C@@H](NC(=O)Cc2cc(c(cc2)C(=O)O)OCC)CC(C)C	Meglitinides	type 2 diabetes mellitus	binds to the beta cells of the pancreas to stimulate insulin release, by closing ATP-dependent potassium channels (sulfonylurea receptor 1, Kir6.2) in the membrane of the beta cells	inexpensive	oral	268.33	LD50 rat: >1 g/kg	Rapidly and completely absorbed following oral administration. Peak plasma concentrations are observed within 1 hour. The absolute bioavailability is ~56%.	0.52	Hypoglycaemia, abdominal pain, diarrhoea	0.00441764	1	1
CHEMBL456	CHEMBL456	ethacrynic acid	Clc1c(c(ccc1OCC(=O)O)C(=O)C(=C)CC)Cl	Loop diuretics	high blood pressure and oedema	inhibits symport of sodium, potassium and chloride primarily in the ascending limb of Henle, by inhibiting the sodium-potassium-chloride cotransporter 2	inexpensive	oral	215.33	-	Onset of action is rapid, usually within 30 minutes after an oral dose of ethacrynic acid.	0.64	-	0.0072694	1	1
CHEMBL127592	CHEMBL127592	oxethazaine	N(CCO)(CC(=O)N(C(Cc2ccccc2)(C)C)C)CC(=O)N(C(Cc1ccccc1)(C)C)C	Local anaesthetics	pain associated with gastritis, peptic ulcer disease, heartburn, oesophagitis, hiatus hernia, anorexia	exerts a local anaeshetic effect on the gastric mucosa: suppresses gastrin secretin, reduces permeability of cell membranes to sodium ions	-	oral	184	-	A peak plasma concentration of ~ 20 ng/mL is attained about one hour after oral administration. Less than one-third of the administered dose is absorbed as it undergoes extensive metabolism.	0.52	-	0.16994	0.647183	1
CHEMBL503	CHEMBL503	lovastatin	O1[C@@H](C[C@H](CC1=O)O)CC[C@@H]2[C@H]3[C@H](C[C@H](C=C3C=C[C@@H]2C)C)OC(=O)[C@H](CC)C	Statins	used to lower risk of myocardial infarction, unstable angina, and the need for coronary revascularisation procedures	inhibits production of cholesterol in the liver, by inhibiting HMG-CoA reductase	inexpensive	oral	96.67	-	Cmax was found to be 3.013 ng/mL with Tmax of 3.36 hours. Absorption of lovastatin, estimated relative to an intravenous reference dose, in each of four animal species tested, averaged about 30% of an oral dose. As a consequence of extensive hepatic extraction of lovastatin, the availability of the drug to the general circulation is low and variable. In a single dose study in four hypercholestero…	0.67	-	0.0201485	1	1
CHEMBL3	CHEMBL3	nicotine	N1([C@@H](CCC1)c2cnccc2)C	Highly toxic alkaloid	used for nicotine withdrawal symptoms and as an aid to smoking cessation	agonist at nicotinic cholinergic receptors	inexpensive; safe (over-the-counter and on the WHO list of essential medicines)	oral	0	-	-	-	-	0.00329292	0.00254348	0.0270435
CHEMBL23838	CHEMBL23838	paraoxon	[P](=O)(OCC)(OCC)Oc1ccc(cc1)[N+](=O)[O-]	Organophosphate insecticides	not an approved drug; formerly used as an insecticide	inhibits acetylcholinesterases	-	-	0	-	-	-	-	0.00316855	0.0029574	1
