# Supplementary material for: A drug repurposing screen for whipworms informed by comparative genomics
Source: PLoS Negl Trop Dis. 2023 Sep 5;17(9):e0011205. doi: 10.1371/journal.pntd.0011205 (PMC10503962; doi:10.1371/journal.pntd.0011205)
Supplement: S4 Table — (XLSX) [file pntd.0011205.s004.xlsx]

## Sheet: Sheet1
Supplementary Table 4. The 71 additional compounds obtained for the screen, which were structurally related to our top 50 hits in the initial screen.
73 compounds were tested: 71 compounds which were structurally related to the top 50 hits in the primary screen, plus two which were near the cutoff-off for the top 50 hits in the primary screen.
ChEMBL identifier for compound requested from Sigma-Aldrich	Identifier for the compound delivered from Sigma-Aldrich (sometimes slightly different from the requested compound; see Notes in column E)	Name for the compound delivered from Sigma-Aldrich	SMILES string for compound delivered from Sigma-Aldrich (provided by Sigma-Aldrich)	Notes on the chemical structure	Chemical class (manually curated, based on their similarity to the top 50 hits in our initial screen)	Current use in humans (from ChEMBL/DrugBank), for the parent compound (ignoring salt forms)	Target for current use in humans (from ChEMBL/DrugBank), for the parent compound (ignoring salt forms)	Is the parent compound inexpensive/safe (ignoring salt forms)? (see Methods)	Delivery approach (from ChEMBL) for the parent compound (ignoring salt forms)	Toxicity [from DrugBank]	Absorption [from DrugBank] ('-' means no data available)	QED (weighted) score for parent compound [from ChEMBL]	Very common and common side effects [from https://www.medicines.org.uk] ('-' means no data available)	Median motility score at 100 microM in initial screen	Median motility score at 50 microM in initial screen	Median motility score at 20 microM in initial screen	Adjusted P-value for rescreening at 50 microM for 24 hr	Adjusted P-value for rescreening at 100 microM for 24 hr
CHEMBL642	CHEMBL642	acebutolol	N(C(C)C)CC(O)COc1c(cc(cc1)NC(=O)CCC)C(=O)C	-	Alpha/beta receptor antagonists/agonists and serotonin/noradrenaline reuptake inhibitor like	cardiovascular disorders	antagonist of beta receptors	inexpensive	oral	-	Well absorbed from the GI tract with an absolute bioavailability of approximately 40%.	0.57	Antinuclear antibody, depression, nightmare, fatigue, dizziness, headache, visual impairment, dyspnoea, gastrointestinal disorders, nausea, diarrhoea, rash	2027	2740	2493	NA	NA
CHEMBL24	CHEMBL24	atenolol	N(C(C)C)CC(O)COc1ccc(cc1)CC(=O)N	-	Alpha/beta receptor antagonists/agonists and serotonin/noradrenaline reuptake inhibitor like	cardiovascular disorders	antagonist of beta receptors	inexpensive; safe (alternative to bisoprolol on the WHO list of essential medicines)	oral	Oral LD50 rat: 2 g/kg, oral LD50 mouse: 2 g/kg	Approximately 50% of an oral dose is absorbed from the gastrointestinal tract, with the remainder being excreted unchanged in the faeces.	0.64	Bradycardia, cold extremities, gastrointestinal disturbances, constipation, fatigue, sweating	3777.5	3761	1992	NA	NA
CHEMBL1238	CHEMBL1238	azelaic acid	OC(=O)CCCCCCCC(=O)O	-	Thonzonium like	acne	antibacterial	inexpensive	topical	Oral LD50 rat: >5 g/kg	-	0.57	-	3507.5	3322.5	2709	NA	NA
CHEMBL1200809/ CHEMBL639	CHEMBL1200809	azelastine hydrochloride	CN1CCCC(CC1)n1nc(Cc2ccc(cc2)Cl)c2c(c1=O)cccc2.Cl	The SMILES given to us by Sigma-Aldrich (for Vitas-M product STL429828) does not match the structure of CHEMBL1200809 exactly (differs in stereochemistry) but the SMILES given on the Vitas-M website does match CHEMBL1200809. Copied the SMILES from the Vitas-M website to here.	Antihistamine	rhinitis/conjunctivitis	antagonist of histamine receptors	inexpensive	topical	Oral LD50 rat: 580 mg/kg	Systemic bioavailability of azelastine following intranasal administration is about 40%.	0.68	Mild transient irritation in eye	0	2688	2959	1	0.00553337
CHEMBL1684	CHEMBL1684	bendroflumethiazide	FC(F)(F)c1cc2c(cc1[S](=O)(=O)N)[S](=O)(=O)NC(N2)Cc3ccccc3	-	Loop diuretics and related	hypertension/oedema	inhibitor of sodium-chloride cotransporter, and inhibits carbonic anhydrases and induces KCa channel in smooth muscle	inexpensive	oral	-	Absorbed relatively rapidly after oral administration.	0.7	Postural hypotension, mild gastro-intestinal effects and diarrhoea, hypokalaemia, hypomagnesaemia, hyponatraemia, hypercalcaemia, hypochloraemic alkalosis, hyperuricaemia, gout, hyperglycaemia, and altered plasma lipid concentration	3943	4144	352	NA	NA
CHEMBL278172	CHEMBL278172	benzocaine	Nc1ccc(cc1)C(=O)OCC	-	Local anaesthetics and related	local pain e.g. from oral ulcers/sore throat	blocker of sodium channel alpha subunit	inexpensive	topical	Oral LD50 rat: 3040 mg/kg	-	0.53	-	1543	2555	3514	NA	NA
CHEMBL645	CHEMBL645	bisoprolol	N(C(C)C)CC(O)COc1ccc(cc1)COCCOC(C)C	-	Alpha/beta receptor antagonists/agonists and serotonin/noradrenaline reuptake inhibitor like	cardiovascular disorders	antagonist of beta receptors	inexpensive; safe (on the WHO list of essential medicines)	oral	Oral LD50 mouse: 730 mg/kg	Well absorbed in the gastrointestinal tract. The bioavailability is about 90% due to minimal first pass effects. Peak plasma concentrations are attained within 2-4 hours.	0.58	Feeling of coldness or numbness in the extremities, hypotension, dizziness, headache, gastrointestinal complaints (nausea, vomiting, diarrhoea, constipation), lassitude, fatigue	1910.5	1594	1343	NA	NA
CHEMBL1098	CHEMBL1098	bupivacaine	N1(C(CCCC1)C(=O)Nc2c(cccc2C)C)CCCC	-	Local anaesthetics and related	local pain during surgery	blocker of sodium channel alpha subunit	inexpensive; safe (on the WHO list of essential medicines); black box warning	by injection	-	-	0.89	-	3386.5	3650	1887	NA	NA
CHEMBL1295	CHEMBL1200398	butoconazole nitrate	S(C(C[n]3cncc3)CCc2ccc(cc2)Cl)c1c(cccc1Cl)Cl.O=[N+]([O-])O	Requested butoconazole from Sigma-Aldrich, the delivered compound is butoconazole nitrate.	Imidazoles	fungal infections	inhibits fungal ergosterol production	safe (over-the-counter); inexpensive	topical	Oral LD50 rat: >1720 mg/kg	-	0.41	-	0	2066.5	0	1	0.0205962
CHEMBL864	CHEMBL864	carbinoxamine	Clc1ccc(cc1)C(OCCN(C)C)c2ncccc2	-	Piperidines with a diphenylmethane or similar group	allergic disorders	antagonist of histamine receptors; also anticholinergic	inexpensive	oral	-	-	0.82	-	508	2759.5	703	1	0.0127972
CHEMBL1000	CHEMBL1000	cetirizine	Clc1ccc(cc1)C(N3CCN(CC3)CCOCC(=O)O)c2ccccc2	-	Piperidines with a diphenylmethane or similar group	allergic disorders	antagonist of histamine receptors	safe (over-the-counter); inexpensive	oral	Oral LD50 rat: 365 mg/kg	Cetirizine is rapidly absorbed with a time to maximum concentration of about 1 hour after oral administration.	0.7	Somnolence, fatigue, dizziness, headache.	4525	3394	2403	NA	NA
CHEMBL842	CHEMBL842	chlorothiazide	[S]1(=O)(=O)NC=Nc2c1cc(c(c2)Cl)[S](=O)(=O)N	-	Loop diuretics and related	hypertension/oedema	inhibitor of sodium-chloride cotransporter	inexpensive	oral	Oral LD50 rat: >10 g/kg	Rapidly absorbed following oral administration	0.75	-	2777.5	3205	175	NA	NA
CHEMBL505	CHEMBL505	chlorpheniramine	Clc1ccc(cc1)C(CCN(C)C)c2ncccc2	-	Piperidines with a diphenylmethane or similar group	allergic disorders	antagonist of histamine receptors	safe (over-the-counter); inexpensive	oral	Oral LD50 rat: 306 mg/kg, oral LD 50 mouse: 130 mg/kg.	Well absorbed in the gastrointestinal tract.	0.82	-	4265	2230.5	2868	NA	NA
CHEMBL1055	CHEMBL1055	chlorthalidone	[S](=O)(=O)(N)c1c(ccc(c1)C2(NC(=O)c3c2cccc3)O)Cl	-	Loop diuretics and related	hypertension/oedema	inhibitor of sodium-chloride cotransporter	inexpensive	oral	-	-	0.76	Gastrointestinal disturbances (nausea related to chlorthalidone), hyperuricaemia, hyponatraemia, hypokalaemia, impaired glucose tolerance, bradycardia, cold extremities, fatigue	3996.5	4321.5	858	NA	NA
CHEMBL1371	CHEMBL1371	chlorzoxazone	Clc1cc2nc([o]c2cc1)O	-	Serotonin-like indoles, benzodioxoles, and related compounds	muscle spasm	opens calcium-activated potassium channels	inexpensive	oral	Oral LD50 rat: 763 mg/kg, oral LD50 mouse: 440 mg/kg	-	0.65	-	4185.5	1723	5004	NA	NA
CHEMBL1626	PubChem_CID:66847663	clemastine hydrochloride	Clc1ccc(cc1)[C@@](OCC[C@@H]3N(CCC3)C)(C)c2ccccc2.Cl	Requested clemastine from Sigma-Aldrich, the delivered compound was clemastine hydrochloride. Searched PubChem with the SMILES provided by Sigma-Aldrich, and got a 100% identity hit to PubChem CID:66847663, which has no link to CHEMBL.	Piperidines with a diphenylmethane or similar group	allergic disorders	antagonist of histamine receptors	safe (over-the-counter); inexpensive	oral	Oral LD50 rat: 3550 mg/kg, oral LD50 mouse: 730 mg/kg	Rapidly absorbed from the gastrointestinal tract.	0.72	Sedation, Fatigue	0	644	2585	0.274756	0.00746689
CHEMBL415	CHEMBL1200710	clomipramine hydrochloride	Clc1cc2c(cc1)CCc3c(cccc3)N2CCCN(C)C.Cl	Requested clomipramine from Sigma-Aldrich, the delivered compound is clomipramine hydrochloride.	Dibenzocycloheptenes	depression/obsessive compulsive disorder	inhibitor of serotonin re-uptake, blocker of alpha receptors, down-regulator of beta receptors	inexpensive; safe (on the WHO list of essential medicines); black box warning	oral	-	Well absorbed from the GI tract following oral administration. Bioavailability is approximately 50% orally due to extensive first-pass metabolism. Peak plasma concentrations occurred 2-6 hours following oral administration of a single 50 mg dose. There are large interindividual variations in plasma concentrations, partly due to genetic differences in clomipramine metabolism.	0.82	Decreased appetite, restlessness, confusional state, disorientation, hallucinations (particularly in elderly patients and patients with Parkinson's disease), anxiety, agitation, sleep disorder, mania, hypomania, aggression, depersonalisation, aggravation of depression, insomnia, nightmares, delirium, dizziness, tremor, headache, myoclonus, somnolence, speech disorder, paraesthesia, hypertonia, dy…	0	0	725	1	0.00768589
CHEMBL669	CHEMBL1200636	cyclobenzaprine hydrochloride	N(CCC=C1c2c(cccc2)C=Cc3c1cccc3)(C)C.Cl	Requested cyclobenzaprine from Sigma-Aldrich, the delivered compound is cyclobenzaprine hydrochloride.	Dibenzocycloheptenes	muscle spasm	antagonist of serotonin receptors	inexpensive	oral	Oral LD50 rat: 425 mg/kg, oral LD50 mouse: 338 mg/kg	The oral bioavailability has been estimated to be 0.33-0.55. Cmax is 5-35 ng/mL and is achieved after 4 hours (Tmax).	0.68	-	1305	3573	4274	1	0.304711
CHEMBL516	CHEMBL516	cyproheptadine	N1(CCC(=C2c3c(cccc3)C=Cc4c2cccc4)CC1)C	-	Dibenzocycloheptenes	allergic disorders	antagonist of serotonin/histamine receptors	inexpensive	oral	-	Well absorbed following oral ingestion.	0.58	-	0	0	3340	0.0314229	0.00579044
CHEMBL593	CHEMBL929	delavirdine mesylate	[S](=O)(=O)(Nc1cc2c([nH]c(c2)C(=O)N3CCN(CC3)c4ncccc4NC(C)C)cc1)C.[S](=O)(=O)(O)C	Requested delavirdine from Sigma-Aldrich, the delivered compound is delavirdine mesylate.	Serotonin-like indoles, benzodioxoles, and related compounds	HIV infection	inhibitor of HIV reverse transcriptase	inexpensive	oral	-	Rapidly absorbed.	0.53	-	2662	2578.5	1671	NA	NA
CHEMBL1118	CHEMBL1118	desvenlafaxine	N(CC(C2(CCCCC2)O)c1ccc(cc1)O)(C)C	-	Alpha/beta receptor antagonists/agonists and serotonin/noradrenaline reuptake inhibitor like	depression	inhibitor of serotonin/noradrenaline re-uptake	inexpensive; black box warning	oral	-	Oral bioavailability is approximately 80%. Peak plasma concentration is reached in 7.5 hours.	0.88	-	4870.5	2886	2784	NA	NA
CHEMBL657	CHEMBL657	diphenhydramine	N(CCOC(c2ccccc2)c1ccccc1)(C)C	-	Piperidines with a diphenylmethane or similar group	allergic disorders	antagonist of histamine receptors; also acts at muscarinic receptors	safe (over-the-counter); inexpensive	oral	Oral LD50 rat: 500 mg/kg	Quickly absorbed after oral administration with maximum activity occurring in ~1 hour. The oral bioavailability has been documented in the range of 40-60%, and peak plasma concentration occurs 2-3 hours after administration.	0.78	Drowsiness; dizziness; gastrointestinal disturbance; dry mouth; nose and throat; difficulty in urination or blurred vision.	2067	2132	2431	NA	NA
CHEMBL1200453	CHEMBL1200453	docosanol	OCCCCCCCCCCCCCCCCCCCCCC	-	Thonzonium like	herpes virus infections	antiviral	safe (over-the-counter)	topical	-	-	0.23	-	3849	4275	2066	NA	NA
CHEMBL2368925	CHEMBL2368925	dolasetron	N21[C@@H]3C[C@H](C[C@H]2CC(C3)C(=O)C1)OC(=O)c4c5c([nH]c4)cccc5	-	Serotonin-like indoles, benzodioxoles, and related compounds	nausea/vomiting	antagonist of serotonin receptors	inexpensive	oral	-	Orally administered dolasetron is well absorbed.	0.86	-	3480	3128	3011	NA	NA
CHEMBL1628227	CHEMBL1200462	doxepin hydrochloride	Cl.N(CC\C=C1\c2c(cccc2)OCc3c\1cccc3)(C)C	The requested CHEMBL identifier, CHEMBL1628227 does not specify the stereoisomer of doxepin hydrochloride. The delivered compound, which corresponds to CHEMBL1200462, is the (E)-isomer of doxepin hydrochloride.	Dibenzocycloheptenes	depression/anxiety	inhibitor of noradrenaline/serotonin re-uptake, and blocker of histamine receptors	inexpensive; black box warning	oral	Oral LD50 rat: 147 mg/kg, oral LD50 mouse: 180 mg/kg	Moderately absorbed following oral ingestion with bioavailability of 30%. The median peak concentration ranges from 8.8-45.8 ng/mL and is achieved 3.5 hours after initial administration.	0.84	Drowsiness, dry mouth, constipation are common side effects. There are many more rarely observed side effects, some serious e.g. suicidal ideation and suicidal behaviours, insomnia, nightmares, confusion, disorientation, agitation, numbness or paraesthesiae, tremor, etc. [see https://www.medicines.org.uk]	4486	5300.5	2554	NA	NA
CHEMBL1004	CHEMBL1004	doxylamine	N(CCOC(C)(c2ncccc2)c1ccccc1)(C)C	-	Piperidines with a diphenylmethane or similar group	allergic disorders	antagonist of histamine receptors; also anticholinergic	safe (over-the-counter); inexpensive	oral	-	Readily absorbed via the gastrointestinal tract.	0.81	Drowsiness (usually diminishes within a few days), paradoxical stimulation, headaches, psychomotor impairment, urinary retention, dry mouth, blurred vision, gastrointestinal disturbances, thickened respiratory tract secretions	3820	4416.5	4485	NA	NA
CHEMBL808	CHEMBL808	econazole	Clc1c(ccc(c1)Cl)C(OCc3ccc(cc3)Cl)C[n]2cncc2	-	Imidazoles	fungal infections	inhibits fungal ergosterol production	inexpensive	topical	Oral LD50 rat: 668 mg/kg, oral LD50 mouse: 462 mg/kg	-	0.54	-	0	0	0	0.011108	0.00553337
CHEMBL813	CHEMBL813	eprosartan	[s]1c(ccc1)C\C(=C/c2[n](c(nc2)CCCC)Cc3ccc(cc3)C(=O)O)\C(=O)O	-	Imidazoles	hypertension	antagonist of angiotensin receptors	inexpensive	oral	-	Absolute bioavailability followng a single 300 mg oral dose is approximately 13%.	0.46	Headache, gastrointestinal complaints (e.g. nausea, vomiting, diarrhoea), dizziness, rhinitis, allergic skin reactions (e.g. rash, pruritis), asthenia	2834.5	3464.5	311	NA	NA
CHEMBL1508	CHEMBL1508	escitalopram	Fc1ccc(cc1)[C@@]2(OCc3c2ccc(c3)C#N)CCCN(C)C	-	Serotonin-like indoles, benzodioxoles, and related compounds	depression/anxiety	inhibitor of serotonin re-uptake	inexpensive; black box warning	oral	-	Absorption of escitalopram following oral administration is expected to be almost complete, with an estimated absolute bioavailability of ~80%. Tmax occurs after about 4-5 hours.	0.84	Decreased appetite, increased appetite, weight increased, anxiety, restlessness, abnormal dreams, libido decreased, anorgasmia, headache, insomnia, somnolence, dizziness, paraesthesia, tremor, sinusitis, yawning, nausea, diarrhoea, constipation, vomiting, dry mouth, sweating increased, arthralgia, myalgia, ejaculation disorder and impotence (in males), fatigue, pyrexia	2489.5	1232.5	3094	NA	NA
CHEMBL1480	CHEMBL1480	felodipine	Clc1c(cccc1C2C(=C(NC(=C2C(=O)OC)C)C)C(=O)OCC)Cl	-	Dihydropyridines	hypertension	blocker of voltage-gated L/T-type calcium channels; antagonist of mineralcorticoid receptors	inexpensive	oral	Oral LD50 rat: 1050 mg/kg	Completely absorbed from the gastrointestinal tract; however, extensive first-pass metabolism through the portal circulation results in a low systemic availability of 15%.	0.8	Flushing, headache, palpitations, dizziness, fatigue, ankle swelling (peripheral oedema)	0	29	5116	0.155881	0.0122599
CHEMBL106	CHEMBL106	fluconazole	Fc1c(ccc(c1)F)C(O)(C[n]3ncnc3)C[n]2ncnc2	-	Imidazoles	fungal infections	inhibits fungal ergosterol production	inexpensive; safe (on the WHO list of essential medicines)	oral	Oral LD50 rat: 1271 mg/kg	In healthy volunteers, the bioavailability of orally administred fluconazole is above 90%. It is extensively absorbed in the gastrointestinal tract when an oral dose is taken.	0.75	Headache, abdominal pain, diarrhoea, nausea, vomiting, alanine aminotransferase increased, aspartate aminotransferase increased, blood alkaline phosphatase increased, rash	3504	4460.5	1144	NA	NA
CHEMBL30008	CHEMBL30008	flunarizine	Fc1ccc(cc1)C(N3CCN(CC3)C\C=C\c4ccccc4)c2ccc(cc2)F	-	Piperidines with a diphenylmethane or similar group	vertigo/migraine/epilepsy/vascular disease	calcium channel blocker, and antagonist of histamine receptors	inexpensive	oral	-	85% following oral administration.	0.54	-	0	870	4282	0.0558445	0.210805
CHEMBL41	CHEMBL1201082	fluoxetine hydrochloride	FC(F)(F)c1ccc(cc1)OC(CCNC)c2ccccc2.Cl	Requested fluoxetine from Sigma-Aldrich, the delivered compound is fluoxetine hydrochloride.	Alpha/beta receptor antagonists/agonists and serotonin/noradrenaline reuptake inhibitor like	depression	inhibitor of serotonin/noradrenaline re-uptake	inexpensive; safe (on the WHO list of essential medicines); black box warning	oral	-	The oral bioavailability is <90% as a result of hepatic first pass metabolism.	0.85	Headache, nausea, insomnia, fatigue, diarrhoea, decreased appetite, anxiety, nervousness, restlessness, tension, libido decreased, sleep disorder, abnormal dreams, disturbance in attention, dizziness, dysgeusia, lethargy, somnolence, tremor, vision blurred, palpitations, electrocardiogram QT prolonged (QTcF >= 450 msec), flushing, yawning, vomiting, dyspepsia, dry mouth, rash, urticaria pruritus,…	3980	4521.5	4771	NA	NA
CHEMBL35	CHEMBL35	furosemide	[S](=O)(=O)(N)c1c(cc(c(c1)C(=O)O)NCc2[o]ccc2)Cl	-	Loop diuretics and related	hypertension/oedema/heart failure	inhibitor of sodium-chloride cotransporter	inexpensive; safe (on the WHO list of essential medicines); black box warning	oral	Oral LD50 rat: 2600 mg/kg	Following oral administration, furosemide is absorbed from the gastrointestinal tract. It displays variable bioavailability in oral dosage forms, ranging from 10-90%. The oral bioavailability of furosemide from oral tablets or oral solution is about 64% and 60%, respectively, of that from an intravenous injection of the drug.	0.77	Hypovolaemia and dehydration, increases in blood creatinine and blood uric acid, hyponatremia, hypochloremia, hypokalaemia, attacks of gout, hypocalcemia, hypomagnesemia, increased blood urea	2446.5	2133	2319	NA	NA
CHEMBL896	CHEMBL3186993	hydroxyzine dihydrochloride	Clc1ccc(cc1)C(N3CCN(CC3)CCOCCO)c2ccccc2.Cl.Cl	Requested hydroxyzine from Sigma-Aldrich, the delivered compound is hydroxyzine dihydrochloride.	Piperidines with a diphenylmethane or similar group	allergic disorders	antagonist of histamine receptors; also anticholinergic	inexpensive	oral	Oral LD50 rat: 840 mg/kg, oral LD50 mouse: 400 mg/kg	Hydroxyzine is rapidly absorbed from the gastrointestinal tract upon oral administration, reaching its maximum plasma concentration approximately 2 hours following administration.	0.72	Drowsiness, lassitude, dizziness, incoordination, headache, psychomotor impairment, antimuscarinic effects	3334	4030.5	3897	NA	NA
CHEMBL11	CHEMBL11	imipramine	N1(c2c(cccc2)CCc3c1cccc3)CCCN(C)C	-	Dibenzocycloheptenes	depression	inhibitor of noradrenaline/serotonin re-uptake	inexpensive	oral	Oral LD50 rat: 250 mg/kg, oral LD50 mouse: 188 mg/kg	Rapidly and well absorbed (>95%) after oral administration. The primary site of absorption is the small intestine. Bioavailability ranges from 29-77% due to high inter-individual variability. Peak plasma concentration is usually attained 2-6 hours following oral administration.	0.84	Fatigue, drowsiness, restlessness, delirium, confusion, disorientation, hallucinations (particularly in geriatric patients and those suffering from Parkinson's disease), increased anxiety, agitation, sleep disturbances, tremor, sinus tachycardia and clinically irrelevant ECG changes (T and ST changes) in patients of normal cardiac status, postural hypotension, dry mouth, constipation, sweating, d…	2161.5	2459.5	1495	NA	NA
CHEMBL406	CHEMBL406	indapamide	[S](=O)(=O)(N)c1c(ccc(c1)C(=O)NN2C(Cc3c2cccc3)C)Cl	-	Loop diuretics and related	hypertension/oedema	inhibitor of sodium-chloride cotransporter	inexpensive	oral	-	The bioavailability is virtually complete after an oral dose.	0.87	Maculopapular rashes, hypokalaemia	2283.5	2662	3856	NA	NA
CHEMBL1648	CHEMBL1648	isradipine	N1C(=C(C(C(=C1C)C(=O)OC)c2c3n[o]nc3ccc2)C(=O)OC(C)C)C	-	Dihydropyridines	hypertension	blocker of voltage-gated L-type calcium channels	inexpensive	oral	-	Isradipine is 90-95% absorbed and is subject to extensive first-pass metabolism, resulting in a bioavailability of about 15-24%.	0.82	-	1326	2403.5	32	0.895529	0.00746689
CHEMBL157101	CHEMBL157101	ketoconazole	Clc1c(ccc(c1)Cl)C3(OC(CO3)COc4ccc(cc4)N5CCN(CC5)C(=O)C)C[n]2cncc2	-	Imidazoles	fungal infections	inhibits fungal ergosterol production	safe (over-the-counter for topical use); inexpensive; black box warning	oral	-	Ketoconazole requires an acidic environment to become soluble in water. A single 200 mg oral dose produces a Cmax of 2.5-3 mcg/mL with a Tmax of 1-4 hour. A bioavailability of 76% has been reported.	0.46	Adrenal insufficiency, nausea, vomiting, abdominal pain, diarrhoea, pruritus, rash, the hepatic enzymes increased, liver function tests abnormal	4211	4124.5	2850	NA	NA
CHEMBL79	CHEMBL79	lidocaine	N(CC)(CC)CC(=O)Nc1c(cccc1C)C	-	Local anaesthetics and related	local pain during dentistry/surgery, and heart arrhythmias	blocker of sodium channel alpha subunit	inexpensive; safe (on the WHO list of essential medicines); black box warning	oral	Oral LD50 non-fasted rats: 459 mg/kg (as the salt)	Lidocaine is well absorbed across the gastrointestinal tract but the oral bioavailability is only about 35% as a result of a high degree of first-pass metabolism.	0.85	-	3178.5	2715	760	NA	NA
CHEMBL54976	CHEMBL54976	L-tryptophan	[nH]1c2c(c(c1)C[C@H](N)C(=O)O)cccc2	-	Serotonin-like indoles, benzodioxoles, and related compounds	depression/sleep problems	precursor of serotonin	inexpensive but not safe (withdrawn)	oral	Oral LD50 rat: > 16 gm/kg	-	0.7	-	3203	4109.5	3114	NA	NA
CHEMBL1087	CHEMBL1087	mepivacaine	N1(C(CCCC1)C(=O)Nc2c(cccc2C)C)C	-	Local anaesthetics and related	local/regional pain during surgery/childbirth	blocker of sodium channel alpha subunit	inexpensive	by injection	-	-	0.87	-	2339	4513.5	3827	NA	NA
CHEMBL1079604	CHEMBL1079604	metaxalone	N1CC(OC1=O)COc2cc(cc(c2)C)C	-	Alpha/beta receptor antagonists/agonists and serotonin/noradrenaline reuptake inhibitor like	musculoskeletal pain/spasticity	mechanism unknown	inexpensive	oral	Oral LD50 rat: 775 mg/kg, oral LD50 mouse: 1690 mg/kg	-	0.85	-	2291.5	2706.5	1793	NA	NA
CHEMBL1201117	CHEMBL1201117	methocarbamol	NC(=O)OCC(O)COc1c(cccc1)OC	-	Alpha/beta receptor antagonists/agonists and serotonin/noradrenaline reuptake inhibitor like	muscle spasm	mechanism unknown	inexpensive	oral	Oral LD50 rat: 3576 mg/kg	The time to maximum concentration is 1.1 hours for healthy patients.	0.76	Many side-effects, but frequency not known: see https://www.medicines.org.uk	2616	1809	3882	NA	NA
CHEMBL1291	CHEMBL1291	metipranolol	N(C(C)C)CC(O)COc1c(c(c(c(c1)C)OC(=O)C)C)C	-	Alpha/beta receptor antagonists/agonists and serotonin/noradrenaline reuptake inhibitor like	ocular hypertension/glaucoma	antagonist of beta receptors	inexpensive but not safe (withdrawn)	topical	-	-	0.6	-	1905	2230.5	1879	NA	NA
CHEMBL878	CHEMBL878	metolazone	[S](=O)(=O)(N)c1cc2c(cc1Cl)NC(N(C2=O)c3c(cccc3)C)C	-	Loop diuretics and related	hypertension	inhibitor of sodium-chloride cotransporter	inexpensive	oral	-	Peak blood levels are obtained within 2-4 hours of oral administration. The rate and extent of absorption are formulation dependent.	0.86	-	3654.5	1310	3381	NA	NA
CHEMBL654	CHEMBL654	mirtazapine	N21C(CN(CC2)C)c3c(cccc3)Cc4c1nccc4	-	Dibenzocycloheptenes	depression	antagonist of serotonin/alpha/histamine receptors	inexpensive; black box warning	oral	Oral LD50 mouse: 830 mg/kg	The absorption of this drug is rapid and complete. Due to first pass metabolism in the liver and metabolism in the gut wall, absolute bioavailability is about 50%. Peak blood concentrations are attaind within about 2 hours after an oral dose. Females and the elderly population have been shown to have higher blood concentrations in comparison to males and younger adults.	0.73	Somnolence, sedation, dry mouth, weight increased, increase in appetite, dizziness, fatigue, headache, lethargy, dizziness, tremor, nausea, diarrhoea, vomiting, constipation, exanthema, arthralgia, myalgia, back pain, orthostatic hypertension, peripheral oedema, fatigue, abnormal dreams, confusion, anxiety, insomnia	4545.5	4508	5518	NA	NA
CHEMBL787	CHEMBL1200681	montelukast sodium	[Na+].S([C@H](CCc5c(cccc5)C(O)(C)C)c2cc(ccc2)\C=C\c3nc4c(cc3)ccc(c4)Cl)CC1(CC1)CC(=O)[O-]	Requested montelukast from Sigma-Aldrich, the delivered compound is montelukast sodium.	Zafirlukast like	asthma/seasonal rhinitis	antagonist of cysteinyl leukotriene receptors	inexpensive; black box warning	oral	Oral LD50 rat/mouse: >5000 mg/kg	Quickly absorbed following administration by the oral route. The oral bioavailability is 64%.	0.17	Headache, abdominal pain, upper respiratory infection, diarrhoea, nausea, vomiting, elevated levels of serum transaminases (ALT, AST), rash, pyrexia	1467.5	3722.5	617	NA	NA
CHEMBL1706	CHEMBL1706	naphazoline hydrochloride	Cl.N1CCNC1=Cc2c3c(ccc2)cccc3	The stereoisomer for naphazoline given on the Sigma-Aldrich webpage (for N5504, the identifier given in the spreadsheet provided by Sigma-Aldrich) matches that of CHEMBL1706. The SMILES in the spreadsheet provided by Sigma-Aldrich does not specify the stereoisomer however.	Alpha/beta receptor antagonists/agonists and serotonin/noradrenaline reuptake inhibitor like	ocular vasoconstriction/nasal congestion	agonist of alpha/beta receptors	safe (over-the-counter)	topical	-	Absorption data for naphazoline data are scarce but imidazoline compounds in general are weakly basic and lipophilic, with high availability from the gastrointestinal tract.	0.81	-	3478	3119.5	2807	NA	NA
CHEMBL783	CHEMBL783	nateglinide	N([C@H](Cc2ccccc2)C(=O)O)C(=O)[C@@H]1CC[C@H](CC1)C(C)C	-	Meglitinides	diabetes	blocker of sulfonylurea receptor/potassium channel complex	inexpensive	oral	-	Rapidly absorbed following oral administration prior to a meal, absolute bioavailability is ~73%. Peak plasma concentrations generally occur within 1 hour of oral administration.	0.85	Symptoms suggestive of hypoglycaemia (sweating, trembling, dizziness, increased appetite, palpitations, nausea, fatigue, weakness), abdominal pain, diarrhoea, dyspepsia	2144	1032	1692	NA	NA
CHEMBL434394	CHEMBL434394	nebivolol	Fc1cc2c(cc1)OC(CC2)C(O)CNCC(O)C3Oc4c(cc(cc4)F)CC3	-	Alpha/beta receptor antagonists/agonists and serotonin/noradrenaline reuptake inhibitor like	cardiovascular disorders	antagonist of beta receptors	inexpensive	oral	-	Nebivolol has a Tmax of 1.5-4 hours. Bioavailability can range from 12-96% for extensive to poor CYP2D6 metabolisers.	0.69	Headache, dizziness, paraesthesia, dyspnoea, constipation, nausea, diarrhoea, tiredness, oedema	3940	2168	3350	NA	NA
CHEMBL1726	CHEMBL1726	nisoldipine	[N+](=O)([O-])c1c(cccc1)C2C(=C(NC(=C2C(=O)OC)C)C)C(=O)OCC(C)C	-	Dihydropyridines	hypertension	blocker of voltage-gated L-type calcium channels	inexpensive	oral	-	Relatively well absorbed into the systemic circulation with 87% of the radiolabelled drug recovered in urine and faeces. The absolute bioavailability of nisoldipine is about 5%.	0.45	-	1123	2109	775	1	0.836768
CHEMBL1410	CHEMBL1410	nonoxynol 9	O(CCOCCOCCOCCOCCO)CCOCCOCCOCCOc1ccc(cc1)CCCCCCCCC	-	Thonzonium like	surfactant in spermicide	surfactant	safe (over-the-counter)	topical	-	-	0.11	-	0	2339.5	3011	0.0609158	0.0100244
CHEMBL1189432	CHEMBL1189432	olopatadine	N(CC\C=C1/c2c(ccc(c2)CC(=O)O)OCc3c/1cccc3)(C)C	-	Dibenzocycloheptenes	allergic disorders	antagonist of histamine receptors	inexpensive	topical	Oral LD50 rat: >3870 mg/kg, oral LD50 mouse: >1150 mg/kg	-	0.91	-	2222	1288	2841	NA	NA
CHEMBL46	CHEMBL46	ondansetron	[n]4(c(ncc4)C)CC1CCc2[n](c3c(c2C1=O)cccc3)C	-	Carvedilol related/Serotonin-like indoles, benzodioxoles, and related compounds	nausea/vomiting	antagonist of serotonin receptors	inexpensive; safe (on the WHO list of essential medicines)	oral	-	Absorbed from the gastrointestinal tract and undergoes some limited first-pass metabolism. Mean bioavailability in healthy subjects, following administration of a single 8-mg tablet was 56-60%.	0.73	Headache, sensation of warmth or flushing, increases the large bowel transit time and may cause constipation in some patients.	2665	4901	126	NA	NA
CHEMBL900	CHEMBL1201023	orphenadrine hydrochloride	Cl.N(CCOC(c2c(cccc2)C)c1ccccc1)(C)C	Requested orphenadrine from Sigma-Aldrich, the delivered compound is orphenadrine hydrochloride.	Piperidines with a diphenylmethane or similar group	Parkinson's disease/acute muscle pain	antagonist of histamine/NMDA receptors, also anticholinergic	inexpensive	oral	Oral LD50 rat: 255 mg/kg, oral LD50 mouse: 100 mg/kg,	Orphenadrine is almost completely absorbed in the gastrointestinal tract.	0.79	Dizziness, restlessness, accommodation disorders of eyes, dry mouth, nausea, gastrointestinal disturbances	2678.5	2100	4583	NA	NA
CHEMBL19224	CHEMBL19224	papaverine	n1c(c3c(cc1)cc(c(c3)OC)OC)Cc2cc(c(cc2)OC)OC	-	Quinazolines (kinase inhibitor like)	impotence/vasospasms	inhibits phosphodiesterases	inexpensive	depends on the salt form; some oral	-	-	0.68	-	3774.5	3370.5	1515	NA	NA
CHEMBL1193	CHEMBL1193	pheniramine	N(CCC(c2ncccc2)c1ccccc1)(C)C	-	Piperidines with a diphenylmethane or similar group	allergic disorders	antagonist of histamine receptors	safe (over-the-counter)	topical	-	The administration of 30.5 mg of free base pheniramine resulted in a Cmax of 173-294 ng/L with a Tmax of 1-2.5 hour.	0.8	-	3110.5	2340	561	NA	NA
CHEMBL1201131	CHEMBL1201131	piperonyl butoxide	O1COc2c1cc(c(c2)CCC)COCCOCCOCCCC	-	Serotonin-like indoles, benzodioxoles, and related compounds	lice/tick/flea infections	inhibitor of cytochrome P450s	safe (over-the-counter)	topical	Oral LD50 rat (acute): 4570-12800 mg/kg	-	0.51	-	2106.5	3720	1029	NA	NA
CHEMBL2	CHEMBL2	prazosin	N3(CCN(CC3)C(=O)c4[o]ccc4)c1nc2c(c(n1)N)cc(c(c2)OC)OC	-	Alpha/beta receptor antagonists/agonists and serotonin/noradrenaline reuptake inhibitor like; Quinazolines (kinase inhibitor like)	hypertension	antagonist of alpha receptors	inexpensive	oral	Oral LD50 rat: 1950 mg/kg	After administration of an oral dose, peak plasma concentrations are attained at approximately 3 hours.	0.73	Dizziness, drowsiness, headache, faintness, syncope, blurred vision, vertigo, palpitations, dyspnoea, nasal congestion, constipation, diarrhoea, dry mouth, nausea, vomiting, rash, urinary frequency, oedema, lack of energy, weakness	20	503	20	0.0962755	0.0127972
CHEMBL506	CHEMBL506	primaquine	N(C(CCCN)C)c1c2ncccc2cc(c1)OC	-	Quinazolines (kinase inhibitor like)	malaria	mechanism unknown	inexpensive; safe (on the WHO list of essential medicines); black box warning	oral	-	-	0.84	-	4317.5	2101.5	3325	NA	NA
CHEMBL86715	CHEMBL1761	procyclidine hydrochloride	Cl.N3(CCCC3)CCC(O)(C2CCCCC2)c1ccccc1	Requested procyclidine from Sigma-Aldrich, the delivered compound is procyclidine hydrochloride.	Piperidines with a diphenylmethane or similar group	Parkinson's disease	antagonist of muscarinic receptors	inexpensive; discontinued	oral	LD50 in mouse: 60 mg/kg	-	0.89	Blurred vision, dry mouth, constipation, urinary retention.	3515.5	5097	2078	NA	NA
CHEMBL643	CHEMBL643	promethazine	S1c2c(cccc2)N(c3c1cccc3)CC(N(C)C)C	-	Phenothiazines/thioxanthenes	allergic disorders	antagonist of histamine/muscarinic receptors	inexpensive	oral	Oral LD50 mouse: 255 mg/kg	Oral promethazine is only 25% bioavailable due to first pass metabolism. Oral promethazine reaches a Cmax of 2.4-18.0 ng/mL, with a Tmax of 1.5-3 hour.	0.83	Drowsiness, dizziness, restlessness, headaches, nightmares, tiredness, and disorientation.	1456	2967	1495	NA	NA
CHEMBL668	CHEMBL1200332	protriptyline hydrochloride	Cl.N(CCCC1c2c(cccc2)C=Cc3c1cccc3)C	Requested protriptyline from Sigma-Aldrich, the delivered compound is protriptyline hydrochloride.	Dibenzocycloheptenes	depression	inhibitor of noradrenaline/serotonin re-uptake	inexpensive; black box warning	oral	-	-	0.81	-	1060.5	2096	2735	1	0.00553337
CHEMBL170	CHEMBL170	quinine	N21[C@@H](C[C@@H]([C@H](C2)C=C)CC1)[C@H](O)c3c4c(ncc3)ccc(c4)OC	-	Quinazolines (kinase inhibitor like)	malaria/leg cramps	interferes with Plasmodium's ability to break down haemoglobin	inexpensive; safe (on the WHO list of essential medicines); black box warning	oral	-	76-88%	0.88	Many side-effects, but frequency not known: see https://www.medicines.org.uk	2641	5269.5	105	NA	NA
CHEMBL1404	CHEMBL1404	ranolazine	N2(CCN(CC2)CC(=O)Nc3c(cccc3C)C)CC(O)COc1c(cccc1)OC	-	Local anaesthetics and related	angina pectoris	blocker of sodium channel alpha subunit, potassium channels	inexpensive	oral	Oral LD50 rat: 980 mg/kg	The time to peak serum concentration is 2-6 hours. The bioavailability of ranolazine taken in the tablet form compared to that from a solution of ranolazine is about 76%.	0.64	Dizziness, headache, constipation, vomiting, nausea, asthenia	2561.5	2455	3169	NA	NA
CHEMBL23393	CHEMBL23393	sodium lauryl sulfate	[Na+].[S](=O)(=O)([O-])OCCCCCCCCCCCC	-	Thonzonium like	surfactant in shampoos/toothpastes	surfactant	inexpensive	used in shampoos/toothpastes	Oral LD50 rat (acute): 1288 mg/kg	-	-	-	2292.5	4862.5	2893	NA	NA
CHEMBL1382	CHEMBL1382	tolterodine	N(C(C)C)(C(C)C)CC[C@@H](c2c(ccc(c2)C)O)c1ccccc1	-	Piperidines with a diphenylmethane or similar group	overactive bladder	antagonist of muscarinic receptors	inexpensive	oral	-	-	0.74	Bronchitis, headaches, dizziness, somnolence, paresthesia, dry eyes, abnormal vision including abnormal accommodation, vertigo, palpitations, dry mouth, dyspepsia, constipation, abdominal pain, flatulence, vomiting, diarrhoea, dry skin, dysuria, urinary retention, fatigue, chest pain, peripheral oedema, increased weight	1865.5	2847.5	1834	NA	NA
CHEMBL1490	CHEMBL1092	trihexyphenidyl hydrochloride	N3(CCCCC3)CCC(O)(C2CCCCC2)c1ccccc1.Cl	Requested trihexyphenidyl from Sigma-Aldrich, the delivered compound is trihexyphenidyl hydrochloride.	Piperidines with a diphenylmethane or similar group	Parkinson's disease	antagonist of muscarinic receptors, also antihistaminic	inexpensive	oral	-	Trihexyphenidyl is rapidly absorbed from the gastrointestinal tract.	0.87	Dryness of mouth, constipation, blurring of vision, dizziness, mild nausea, nervousness	2966.5	4412.5	2030	NA	NA
CHEMBL1201256	CHEMBL1201256	trimethobenzamide	N(CCOc1ccc(cc1)CNC(=O)c2cc(c(c(c2)OC)OC)OC)(C)C	-	Alpha/beta receptor antagonists/agonists and serotonin/noradrenaline reuptake inhibitor like	nausea/vomiting	mechanism unknown	inexpensive	oral	Oral LD50 mouse: 1600 mg/kg	The relative bioavailability of the capsule formation compared to the solution is 100%.	0.67	-	4336	2477.5	5078	NA	NA
CHEMBL644	PubChem_CID6504735	trimipramine fumarate	N1(c2c(cccc2)CCc3c1cccc3)CC(CN(C)C)C.OC(=O)\C=C\C(=O)O	Requested trimipramine from Sigma-Aldrich, the delivered compound was trimipramine fumarate. Searched PubChem with the SMILES provided by Sigma, and got a match with 100% identity to CID:6504735, but there is no link on the PubChem page to ChEMBL so this compound does not seem to be in ChEMBL. Sigma gave their own identifier for the compound as MFCD00082376, which their website says is trimiprami…	Dibenzocycloheptenes	depression	antagonist of histamine/serotonin/dopamine/alpha receptors, and inhibitor of noradrenaline/serotonin re-uptake	inexpensive; black box warning	oral	-	Rapid absorption.	0.84	Dry mouth, disturbance of accommodation, tachycardia, constipation, hesitancy of micturition, drowsiness, sweating, postural hypotension, tremor, skin rashes	1040.5	1883.5	2201	1	0.00781945
CHEMBL855	CHEMBL855	triprolidine	N3(CCCC3)C\C=C(\c2ncccc2)/c1ccc(cc1)C	-	Piperidines with a diphenylmethane or similar group	allergic disorders	antagonist of histamine receptors	inexpensive	oral	-	Rapidly absorbed in the intestinal tract.	0.84	Drowsiness, sleep disturbance.	3223	2227	2924	NA	NA
CHEMBL339427	CHEMBL292280	tubocurarine chloride	[Cl-].Cl.[N+]1([C@@H]2Cc3cc(c(cc3)O)Oc4cc5c(cc4OC)CCN([C@H]5Cc6ccc(cc6)Oc7c2c(cc(c7O)OC)CC1)C)(C)C	Requested tubocurarine from Sigma-Aldrich, the delivered compound is tubocurarine chloride.	Quinazolines (kinase inhibitor like)	for muscle relaxation during surgery or mechanical ventilation	antagonist of muscle-type nicotinic ACh receptors	inexpensive; discontinued	by injection	-	-	0.24	-	1187.5	3852	690	1	1
