# Supplementary material for: A drug repurposing screen for whipworms informed by comparative genomics
Source: PLoS Negl Trop Dis. 2023 Sep 5;17(9):e0011205. doi: 10.1371/journal.pntd.0011205 (PMC10503962; doi:10.1371/journal.pntd.0011205)
Supplement: S5 Table — (XLSX) [file pntd.0011205.s005.xlsx]

## Sheet: Sheet1
Supplementary Table 5. The 14 approved drugs that have estimated EC50 values of ≤50 µM.
In column E, Top means only approved for topical use (based on data in ChEMBL and DrugBank [Wishart 2018 PMID:29126136]); B means a 'black box' warning; W means withdrawn; In denotes inexpensive compounds (≤US $5 per vial/capsule, based on data in DrugBank); WHO denotes a compound on the WHO list of essential medicines (from https://www.who.int/medicines/publications/essentialmedicines/en/); and …
In column J, nematode species are shown in orange, and flatworm species in purple. Species of helminths are abbreviated as: Sm=Schistosoma mansoni, Ofel=Opisthorchis felineus, Egr=Echinococcus granulosus, Acy=Ancylostoma ceylanicum, Acan=Ancylostoma caninum, Cel=Caenorhabditis elegans, Tmu=Trichuris muris, Hpol=Heligmosomoides polygyrus, Sdig=Setaria digitata	In column G, nematode species are shown in orange, and flatworm species in purple. Species of helminths are abbreviated as: Sm=Schistosoma mansoni, Ofel=Opisthorchis felineus, Egr=Echinococcus granulosus, Acy=Ancylostoma ceylanicum, Acan=Ancylostoma caninum, Cel=Caenorhabditis elegans, Tmu=Trichuris muris, Hpol=Heligmosomoides polygyrus, Sdig=Setaria digitata	In column G, nematode species are shown in orange, and flatworm species in purple. Species of helminths are abbreviated as: Sm=Schistosoma mansoni, Ofel=Opisthorchis felineus, Egr=Echinococcus granulosus, Acy=Ancylostoma ceylanicum, Acan=Ancylostoma caninum, Cel=Caenorhabditis elegans, Tmu=Trichuris muris, Hpol=Heligmosomoides polygyrus, Sdig=Setaria digitata	In column G, nematode species are shown in orange, and flatworm species in purple. Species of helminths are abbreviated as: Sm=Schistosoma mansoni, Ofel=Opisthorchis felineus, Egr=Echinococcus granulosus, Acy=Ancylostoma ceylanicum, Acan=Ancylostoma caninum, Cel=Caenorhabditis elegans, Tmu=Trichuris muris, Hpol=Heligmosomoides polygyrus, Sdig=Setaria digitata	In column G, nematode species are shown in orange, and flatworm species in purple. Species of helminths are abbreviated as: Sm=Schistosoma mansoni, Ofel=Opisthorchis felineus, Egr=Echinococcus granulosus, Acy=Ancylostoma ceylanicum, Acan=Ancylostoma caninum, Cel=Caenorhabditis elegans, Tmu=Trichuris muris, Hpol=Heligmosomoides polygyrus, Sdig=Setaria digitata	In column G, nematode species are shown in orange, and flatworm species in purple. Species of helminths are abbreviated as: Sm=Schistosoma mansoni, Ofel=Opisthorchis felineus, Egr=Echinococcus granulosus, Acy=Ancylostoma ceylanicum, Acan=Ancylostoma caninum, Cel=Caenorhabditis elegans, Tmu=Trichuris muris, Hpol=Heligmosomoides polygyrus, Sdig=Setaria digitata	In column G, nematode species are shown in orange, and flatworm species in purple. Species of helminths are abbreviated as: Sm=Schistosoma mansoni, Ofel=Opisthorchis felineus, Egr=Echinococcus granulosus, Acy=Ancylostoma ceylanicum, Acan=Ancylostoma caninum, Cel=Caenorhabditis elegans, Tmu=Trichuris muris, Hpol=Heligmosomoides polygyrus, Sdig=Setaria digitata	In column G, nematode species are shown in orange, and flatworm species in purple. Species of helminths are abbreviated as: Sm=Schistosoma mansoni, Ofel=Opisthorchis felineus, Egr=Echinococcus granulosus, Acy=Ancylostoma ceylanicum, Acan=Ancylostoma caninum, Cel=Caenorhabditis elegans, Tmu=Trichuris muris, Hpol=Heligmosomoides polygyrus, Sdig=Setaria digitata	In column G, nematode species are shown in orange, and flatworm species in purple. Species of helminths are abbreviated as: Sm=Schistosoma mansoni, Ofel=Opisthorchis felineus, Egr=Echinococcus granulosus, Acy=Ancylostoma ceylanicum, Acan=Ancylostoma caninum, Cel=Caenorhabditis elegans, Tmu=Trichuris muris, Hpol=Heligmosomoides polygyrus, Sdig=Setaria digitata	In column G, nematode species are shown in orange, and flatworm species in purple. Species of helminths are abbreviated as: Sm=Schistosoma mansoni, Ofel=Opisthorchis felineus, Egr=Echinococcus granulosus, Acy=Ancylostoma ceylanicum, Acan=Ancylostoma caninum, Cel=Caenorhabditis elegans, Tmu=Trichuris muris, Hpol=Heligmosomoides polygyrus, Sdig=Setaria digitata	In column G, nematode species are shown in orange, and flatworm species in purple. Species of helminths are abbreviated as: Sm=Schistosoma mansoni, Ofel=Opisthorchis felineus, Egr=Echinococcus granulosus, Acy=Ancylostoma ceylanicum, Acan=Ancylostoma caninum, Cel=Caenorhabditis elegans, Tmu=Trichuris muris, Hpol=Heligmosomoides polygyrus, Sdig=Setaria digitata	In column G, nematode species are shown in orange, and flatworm species in purple. Species of helminths are abbreviated as: Sm=Schistosoma mansoni, Ofel=Opisthorchis felineus, Egr=Echinococcus granulosus, Acy=Ancylostoma ceylanicum, Acan=Ancylostoma caninum, Cel=Caenorhabditis elegans, Tmu=Trichuris muris, Hpol=Heligmosomoides polygyrus, Sdig=Setaria digitata	In column G, nematode species are shown in orange, and flatworm species in purple. Species of helminths are abbreviated as: Sm=Schistosoma mansoni, Ofel=Opisthorchis felineus, Egr=Echinococcus granulosus, Acy=Ancylostoma ceylanicum, Acan=Ancylostoma caninum, Cel=Caenorhabditis elegans, Tmu=Trichuris muris, Hpol=Heligmosomoides polygyrus, Sdig=Setaria digitata	In column G, nematode species are shown in orange, and flatworm species in purple. Species of helminths are abbreviated as: Sm=Schistosoma mansoni, Ofel=Opisthorchis felineus, Egr=Echinococcus granulosus, Acy=Ancylostoma ceylanicum, Acan=Ancylostoma caninum, Cel=Caenorhabditis elegans, Tmu=Trichuris muris, Hpol=Heligmosomoides polygyrus, Sdig=Setaria digitata	In column G, nematode species are shown in orange, and flatworm species in purple. Species of helminths are abbreviated as: Sm=Schistosoma mansoni, Ofel=Opisthorchis felineus, Egr=Echinococcus granulosus, Acy=Ancylostoma ceylanicum, Acan=Ancylostoma caninum, Cel=Caenorhabditis elegans, Tmu=Trichuris muris, Hpol=Heligmosomoides polygyrus, Sdig=Setaria digitata	In column G, nematode species are shown in orange, and flatworm species in purple. Species of helminths are abbreviated as: Sm=Schistosoma mansoni, Ofel=Opisthorchis felineus, Egr=Echinococcus granulosus, Acy=Ancylostoma ceylanicum, Acan=Ancylostoma caninum, Cel=Caenorhabditis elegans, Tmu=Trichuris muris, Hpol=Heligmosomoides polygyrus, Sdig=Setaria digitata	In column G, nematode species are shown in orange, and flatworm species in purple. Species of helminths are abbreviated as: Sm=Schistosoma mansoni, Ofel=Opisthorchis felineus, Egr=Echinococcus granulosus, Acy=Ancylostoma ceylanicum, Acan=Ancylostoma caninum, Cel=Caenorhabditis elegans, Tmu=Trichuris muris, Hpol=Heligmosomoides polygyrus, Sdig=Setaria digitata	In column G, nematode species are shown in orange, and flatworm species in purple. Species of helminths are abbreviated as: Sm=Schistosoma mansoni, Ofel=Opisthorchis felineus, Egr=Echinococcus granulosus, Acy=Ancylostoma ceylanicum, Acan=Ancylostoma caninum, Cel=Caenorhabditis elegans, Tmu=Trichuris muris, Hpol=Heligmosomoides polygyrus, Sdig=Setaria digitata	In column G, nematode species are shown in orange, and flatworm species in purple. Species of helminths are abbreviated as: Sm=Schistosoma mansoni, Ofel=Opisthorchis felineus, Egr=Echinococcus granulosus, Acy=Ancylostoma ceylanicum, Acan=Ancylostoma caninum, Cel=Caenorhabditis elegans, Tmu=Trichuris muris, Hpol=Heligmosomoides polygyrus, Sdig=Setaria digitata	In column G, nematode species are shown in orange, and flatworm species in purple. Species of helminths are abbreviated as: Sm=Schistosoma mansoni, Ofel=Opisthorchis felineus, Egr=Echinococcus granulosus, Acy=Ancylostoma ceylanicum, Acan=Ancylostoma caninum, Cel=Caenorhabditis elegans, Tmu=Trichuris muris, Hpol=Heligmosomoides polygyrus, Sdig=Setaria digitata	In column G, nematode species are shown in orange, and flatworm species in purple. Species of helminths are abbreviated as: Sm=Schistosoma mansoni, Ofel=Opisthorchis felineus, Egr=Echinococcus granulosus, Acy=Ancylostoma ceylanicum, Acan=Ancylostoma caninum, Cel=Caenorhabditis elegans, Tmu=Trichuris muris, Hpol=Heligmosomoides polygyrus, Sdig=Setaria digitata	In column G, nematode species are shown in orange, and flatworm species in purple. Species of helminths are abbreviated as: Sm=Schistosoma mansoni, Ofel=Opisthorchis felineus, Egr=Echinococcus granulosus, Acy=Ancylostoma ceylanicum, Acan=Ancylostoma caninum, Cel=Caenorhabditis elegans, Tmu=Trichuris muris, Hpol=Heligmosomoides polygyrus, Sdig=Setaria digitata	In column G, nematode species are shown in orange, and flatworm species in purple. Species of helminths are abbreviated as: Sm=Schistosoma mansoni, Ofel=Opisthorchis felineus, Egr=Echinococcus granulosus, Acy=Ancylostoma ceylanicum, Acan=Ancylostoma caninum, Cel=Caenorhabditis elegans, Tmu=Trichuris muris, Hpol=Heligmosomoides polygyrus, Sdig=Setaria digitata	In column G, nematode species are shown in orange, and flatworm species in purple. Species of helminths are abbreviated as: Sm=Schistosoma mansoni, Ofel=Opisthorchis felineus, Egr=Echinococcus granulosus, Acy=Ancylostoma ceylanicum, Acan=Ancylostoma caninum, Cel=Caenorhabditis elegans, Tmu=Trichuris muris, Hpol=Heligmosomoides polygyrus, Sdig=Setaria digitata	In column G, nematode species are shown in orange, and flatworm species in purple. Species of helminths are abbreviated as: Sm=Schistosoma mansoni, Ofel=Opisthorchis felineus, Egr=Echinococcus granulosus, Acy=Ancylostoma ceylanicum, Acan=Ancylostoma caninum, Cel=Caenorhabditis elegans, Tmu=Trichuris muris, Hpol=Heligmosomoides polygyrus, Sdig=Setaria digitata	In column G, nematode species are shown in orange, and flatworm species in purple. Species of helminths are abbreviated as: Sm=Schistosoma mansoni, Ofel=Opisthorchis felineus, Egr=Echinococcus granulosus, Acy=Ancylostoma ceylanicum, Acan=Ancylostoma caninum, Cel=Caenorhabditis elegans, Tmu=Trichuris muris, Hpol=Heligmosomoides polygyrus, Sdig=Setaria digitata	In column G, nematode species are shown in orange, and flatworm species in purple. Species of helminths are abbreviated as: Sm=Schistosoma mansoni, Ofel=Opisthorchis felineus, Egr=Echinococcus granulosus, Acy=Ancylostoma ceylanicum, Acan=Ancylostoma caninum, Cel=Caenorhabditis elegans, Tmu=Trichuris muris, Hpol=Heligmosomoides polygyrus, Sdig=Setaria digitata	In column G, nematode species are shown in orange, and flatworm species in purple. Species of helminths are abbreviated as: Sm=Schistosoma mansoni, Ofel=Opisthorchis felineus, Egr=Echinococcus granulosus, Acy=Ancylostoma ceylanicum, Acan=Ancylostoma caninum, Cel=Caenorhabditis elegans, Tmu=Trichuris muris, Hpol=Heligmosomoides polygyrus, Sdig=Setaria digitata	In column G, nematode species are shown in orange, and flatworm species in purple. Species of helminths are abbreviated as: Sm=Schistosoma mansoni, Ofel=Opisthorchis felineus, Egr=Echinococcus granulosus, Acy=Ancylostoma ceylanicum, Acan=Ancylostoma caninum, Cel=Caenorhabditis elegans, Tmu=Trichuris muris, Hpol=Heligmosomoides polygyrus, Sdig=Setaria digitata	In column G, nematode species are shown in orange, and flatworm species in purple. Species of helminths are abbreviated as: Sm=Schistosoma mansoni, Ofel=Opisthorchis felineus, Egr=Echinococcus granulosus, Acy=Ancylostoma ceylanicum, Acan=Ancylostoma caninum, Cel=Caenorhabditis elegans, Tmu=Trichuris muris, Hpol=Heligmosomoides polygyrus, Sdig=Setaria digitata	In column G, nematode species are shown in orange, and flatworm species in purple. Species of helminths are abbreviated as: Sm=Schistosoma mansoni, Ofel=Opisthorchis felineus, Egr=Echinococcus granulosus, Acy=Ancylostoma ceylanicum, Acan=Ancylostoma caninum, Cel=Caenorhabditis elegans, Tmu=Trichuris muris, Hpol=Heligmosomoides polygyrus, Sdig=Setaria digitata	In column G, nematode species are shown in orange, and flatworm species in purple. Species of helminths are abbreviated as: Sm=Schistosoma mansoni, Ofel=Opisthorchis felineus, Egr=Echinococcus granulosus, Acy=Ancylostoma ceylanicum, Acan=Ancylostoma caninum, Cel=Caenorhabditis elegans, Tmu=Trichuris muris, Hpol=Heligmosomoides polygyrus, Sdig=Setaria digitata	In column G, nematode species are shown in orange, and flatworm species in purple. Species of helminths are abbreviated as: Sm=Schistosoma mansoni, Ofel=Opisthorchis felineus, Egr=Echinococcus granulosus, Acy=Ancylostoma ceylanicum, Acan=Ancylostoma caninum, Cel=Caenorhabditis elegans, Tmu=Trichuris muris, Hpol=Heligmosomoides polygyrus, Sdig=Setaria digitata	In column G, nematode species are shown in orange, and flatworm species in purple. Species of helminths are abbreviated as: Sm=Schistosoma mansoni, Ofel=Opisthorchis felineus, Egr=Echinococcus granulosus, Acy=Ancylostoma ceylanicum, Acan=Ancylostoma caninum, Cel=Caenorhabditis elegans, Tmu=Trichuris muris, Hpol=Heligmosomoides polygyrus, Sdig=Setaria digitata	In column G, nematode species are shown in orange, and flatworm species in purple. Species of helminths are abbreviated as: Sm=Schistosoma mansoni, Ofel=Opisthorchis felineus, Egr=Echinococcus granulosus, Acy=Ancylostoma ceylanicum, Acan=Ancylostoma caninum, Cel=Caenorhabditis elegans, Tmu=Trichuris muris, Hpol=Heligmosomoides polygyrus, Sdig=Setaria digitata	In column G, nematode species are shown in orange, and flatworm species in purple. Species of helminths are abbreviated as: Sm=Schistosoma mansoni, Ofel=Opisthorchis felineus, Egr=Echinococcus granulosus, Acy=Ancylostoma ceylanicum, Acan=Ancylostoma caninum, Cel=Caenorhabditis elegans, Tmu=Trichuris muris, Hpol=Heligmosomoides polygyrus, Sdig=Setaria digitata	In column G, nematode species are shown in orange, and flatworm species in purple. Species of helminths are abbreviated as: Sm=Schistosoma mansoni, Ofel=Opisthorchis felineus, Egr=Echinococcus granulosus, Acy=Ancylostoma ceylanicum, Acan=Ancylostoma caninum, Cel=Caenorhabditis elegans, Tmu=Trichuris muris, Hpol=Heligmosomoides polygyrus, Sdig=Setaria digitata	In column G, nematode species are shown in orange, and flatworm species in purple. Species of helminths are abbreviated as: Sm=Schistosoma mansoni, Ofel=Opisthorchis felineus, Egr=Echinococcus granulosus, Acy=Ancylostoma ceylanicum, Acan=Ancylostoma caninum, Cel=Caenorhabditis elegans, Tmu=Trichuris muris, Hpol=Heligmosomoides polygyrus, Sdig=Setaria digitata	In column G, nematode species are shown in orange, and flatworm species in purple. Species of helminths are abbreviated as: Sm=Schistosoma mansoni, Ofel=Opisthorchis felineus, Egr=Echinococcus granulosus, Acy=Ancylostoma ceylanicum, Acan=Ancylostoma caninum, Cel=Caenorhabditis elegans, Tmu=Trichuris muris, Hpol=Heligmosomoides polygyrus, Sdig=Setaria digitata	In column G, nematode species are shown in orange, and flatworm species in purple. Species of helminths are abbreviated as: Sm=Schistosoma mansoni, Ofel=Opisthorchis felineus, Egr=Echinococcus granulosus, Acy=Ancylostoma ceylanicum, Acan=Ancylostoma caninum, Cel=Caenorhabditis elegans, Tmu=Trichuris muris, Hpol=Heligmosomoides polygyrus, Sdig=Setaria digitata	In column G, nematode species are shown in orange, and flatworm species in purple. Species of helminths are abbreviated as: Sm=Schistosoma mansoni, Ofel=Opisthorchis felineus, Egr=Echinococcus granulosus, Acy=Ancylostoma ceylanicum, Acan=Ancylostoma caninum, Cel=Caenorhabditis elegans, Tmu=Trichuris muris, Hpol=Heligmosomoides polygyrus, Sdig=Setaria digitata	In column G, nematode species are shown in orange, and flatworm species in purple. Species of helminths are abbreviated as: Sm=Schistosoma mansoni, Ofel=Opisthorchis felineus, Egr=Echinococcus granulosus, Acy=Ancylostoma ceylanicum, Acan=Ancylostoma caninum, Cel=Caenorhabditis elegans, Tmu=Trichuris muris, Hpol=Heligmosomoides polygyrus, Sdig=Setaria digitata	In column G, nematode species are shown in orange, and flatworm species in purple. Species of helminths are abbreviated as: Sm=Schistosoma mansoni, Ofel=Opisthorchis felineus, Egr=Echinococcus granulosus, Acy=Ancylostoma ceylanicum, Acan=Ancylostoma caninum, Cel=Caenorhabditis elegans, Tmu=Trichuris muris, Hpol=Heligmosomoides polygyrus, Sdig=Setaria digitata	In column G, nematode species are shown in orange, and flatworm species in purple. Species of helminths are abbreviated as: Sm=Schistosoma mansoni, Ofel=Opisthorchis felineus, Egr=Echinococcus granulosus, Acy=Ancylostoma ceylanicum, Acan=Ancylostoma caninum, Cel=Caenorhabditis elegans, Tmu=Trichuris muris, Hpol=Heligmosomoides polygyrus, Sdig=Setaria digitata	In column G, nematode species are shown in orange, and flatworm species in purple. Species of helminths are abbreviated as: Sm=Schistosoma mansoni, Ofel=Opisthorchis felineus, Egr=Echinococcus granulosus, Acy=Ancylostoma ceylanicum, Acan=Ancylostoma caninum, Cel=Caenorhabditis elegans, Tmu=Trichuris muris, Hpol=Heligmosomoides polygyrus, Sdig=Setaria digitata	In column G, nematode species are shown in orange, and flatworm species in purple. Species of helminths are abbreviated as: Sm=Schistosoma mansoni, Ofel=Opisthorchis felineus, Egr=Echinococcus granulosus, Acy=Ancylostoma ceylanicum, Acan=Ancylostoma caninum, Cel=Caenorhabditis elegans, Tmu=Trichuris muris, Hpol=Heligmosomoides polygyrus, Sdig=Setaria digitata	In column G, nematode species are shown in orange, and flatworm species in purple. Species of helminths are abbreviated as: Sm=Schistosoma mansoni, Ofel=Opisthorchis felineus, Egr=Echinococcus granulosus, Acy=Ancylostoma ceylanicum, Acan=Ancylostoma caninum, Cel=Caenorhabditis elegans, Tmu=Trichuris muris, Hpol=Heligmosomoides polygyrus, Sdig=Setaria digitata	In column G, nematode species are shown in orange, and flatworm species in purple. Species of helminths are abbreviated as: Sm=Schistosoma mansoni, Ofel=Opisthorchis felineus, Egr=Echinococcus granulosus, Acy=Ancylostoma ceylanicum, Acan=Ancylostoma caninum, Cel=Caenorhabditis elegans, Tmu=Trichuris muris, Hpol=Heligmosomoides polygyrus, Sdig=Setaria digitata	In column G, nematode species are shown in orange, and flatworm species in purple. Species of helminths are abbreviated as: Sm=Schistosoma mansoni, Ofel=Opisthorchis felineus, Egr=Echinococcus granulosus, Acy=Ancylostoma ceylanicum, Acan=Ancylostoma caninum, Cel=Caenorhabditis elegans, Tmu=Trichuris muris, Hpol=Heligmosomoides polygyrus, Sdig=Setaria digitata	In column G, nematode species are shown in orange, and flatworm species in purple. Species of helminths are abbreviated as: Sm=Schistosoma mansoni, Ofel=Opisthorchis felineus, Egr=Echinococcus granulosus, Acy=Ancylostoma ceylanicum, Acan=Ancylostoma caninum, Cel=Caenorhabditis elegans, Tmu=Trichuris muris, Hpol=Heligmosomoides polygyrus, Sdig=Setaria digitata
In column F, EC50 values are indicated ± the standard deviation. For astemizole, there was large uncertainty in the calculated EC50 value, so it is shown as an estimate.
Chemical class	Name of drug	Use in humans	Target for use in humans	Properties	Estimated EC50	Selected for testing in mice	Very common and common side effects [from https://www.medicines.org.uk] ('-' means no data available)	Toxicity [from DrugBank, unless otherwise stated]	In vitro anthelmintic activity	In vivo anthelmintic activity	Absorption	Half-life in humans [from DrugBank]
Serotonin-like; Piperidines	pimozide	psychotic disorders	dopamine/serotonin receptor antagonist	In	7.6 ± 1.4 µM	yes	Dizziness, somnolence, extrapyrimidal disorder, muscle rigidity, hyperhidrosis, nocturia, anorexia, depression, agitation, insomnia, restlessness, akathisia, headache, tremor, lethargy, vision blurred, constipation, dry mouth, vomiting, salivary hypersecretion, sebaceous gland overactivity, urinary frequency, erectile dysfunction, extreme exhaustion, weight increase.	Oral LD50 rat: 1100 mg/kg; oral LD50 mouse: 228 mg/kg	Cel [Kwok PMID:16672971], Sm [Panic PMID:26230921, Tomosky PMID:4155765]	Worm burden reduction of 49.5% for S. mansoni in mice [Panic 2015 PMID:26230921]	>50% absorbed [Drugbank]	29 ± 10 hours
Serotonin-like	astemizole	allergic disorders	histamine receptor antagonist	W	≈ 14 µM	yes; not tested however	-	Oral LD50 mouse: 2052 mg/kg	-	-	Rapidly absorbed from the GI tract [DrugBank]	1 day
Surfactants	thonzonium	in skin/nasal drops	disperses cellular debris	Top	17 ± 3 µM	no	-	-	Acy [Keiser PMID:27363703], Sm [Panic PMID:26230921]	-	-	-
Oestrogen receptor ligands	tamoxifen	breast cancer	inhibits oestrogen binding to its receptor	B, In, WHO	24 ± 3.4 µM	no	Uterine fibroids, anaemia, hypersensitivity reactions, fluid retention, ischaemic cerebrovascular events, headache, light headedness, sensory disturbances (including paraesthesia and dysgeusia), cataracts, retinopathy, hot flushes, thromboembolic events (including deep vein thrombosis, microvascular thrombosis, pulmonary embolism), nausea, vomiting, diarrhoea, constipation, changes in liver enzym…	-	Sm [Panic PMID:26230921]	-	-	5-7 days
Dihydropyridines	nicardipine	hypertension	blocks Ca2+ channels	In	30 ± 12 µM	yes	Headache, dizziness, peripheral oedema, palpitations, flushing and/or heat sensation, nausea	Oral LD50 rat: 184 mg/kg; oral LD50 mouse: 322 mg/kg	Sm [Panic PMID:26230921, Mendonca-Silva PMID:16566851]	Worm burden reduction of 49.5% for S. mansoni in mice [Panic 2015 PMID:26230921]	Completely absorbed, subject to first pass metabolism, bioavailability to humans 35% [DrugBank]	8.6 hours
Piperidines	terfenadine	allergic disorders	histamine receptor antagonist	W	45 ± 12 µM	yes	-	Oral LD50 mouse: >2000 mg/kg [PubChem]	Sm [Panic PMID:26230921]	-	>70% absorbed [DrugBank]	3.5 hours
Phenothiazines	chlorprothixene	psychotic disorders	dopamine/serotonin/histamine receptor antagonist		52 ± 9 µM	no	-	-	Cel [Kwok PMID:16672971], Acy [Keiser PMID:27363703], Sm [Panic PMID:26230921, Taft PMID:20060828]	-	Incomplete bioavailability [DrugBank]	8-12 hours
Imidazoles	econazole	fungal infections	inhibits fungal ergosterol production	Top, In	~20-50 µM	yes	-	Oral LD50 rat: 668 mg/kg, oral LD50 mouse: 462 mg/kg	Cel [Kwok PMID: 16672971, Weeks PMID: 29343694]; Acey, Tmu [Elfawal PMID: 31451730]; Sm [Panic PMID:26230921]	Did not reduce worm burden of Ancystoma ceylanicum in hamsters [Elfawal 2019 PMID:31451730]	Oral absorption may be low (like miconazole and clotrimazole); see Heeres 2010 [PMID:20657432]	-
Dibenzocycloheptenes	cyproheptadine	allergic disorders	histamine receptor antagonist	In	~20-50 µM	yes	-	Oral LD50 mouse: 106 mg/kg [Cayman chemical]	Acey [Keiser PMID:27363703]	-	Well absorbed [DrugBank]	-
Imidazoles	butoconazole	fungal infections	inhibits fungal ergosterol production	Top, OC, In	~20-50 µM	yes	-	Oral LD50 rat: >1720 mg/kg [DrugBank]; oral LD50 mouse: >3200 mg/kg [Cayman chemical]	Sm [Panic PMID:26230921]	-	Oral absorption may be low (like miconazole and clotrimazole); see Heeres 2010 [PMID:20657432]	-
Piperidines	flunarizine	vertigo/migraine/epilepsy	blocks Ca2+ channels; histamine reeptor antagonist	In	~20-50 µM	yes	-	Oral LD50 mouse: 285 mg/kg [Cayman chemical]	Sm [Panic PMID:26230921]	Worm burden reduction of 26.7% for S. mansoni in mice [Panic 2015 PMID:26230921]	>85% absorbed [DrugBank]	18 days [DrugBank]; 5-15 hours after a single dose but 18-19 days when given daily [wikipedia]
Piperidines	clemastine	allergic disorders	histamine receptor antagonist	OC, In	~20-50 µM	no	Sedation, fatigue	Oral LD50 rat: 3550 mg/kg, oral LD50 mouse: 730 mg/kg	Acey, Hpol, Tmu [Keiser PMID:27363703]	-	Rapidly absorbed from the GI tract [DrugBank]	-
Dihydropyridines	felodipine	hypertension	blocks Ca2+ channels	In	a bit less than 50 µM	yes	Flushing, headache, palpitations, dizziness, fatigue, ankle swelling (peripheral oedema)	Oral LD50 rat: 1050 mg/kg [DrugBank]; oral LD50 mouse: 250 mg/kg [Cayman chemical]	Cel [Kwok PMID:16672971]; Sm [Taft PMID:20060828]	-	Completely absorbed from the GI tract, subject to first pass metabolism, bioavailability to humans 15% [DrugBank]	8.5-19.7 hours
Alpha/beta receptor ligands	prazosin	hypertension	alpha receptor antagonist	In	~50 µM	yes	Dizziness, drowsiness, headache, faintness, syncope, blurred vision, vertigo, palpitations, dyspnoea, nasal congestion, constipation, diarrhoea, dry mouth, nausea, vomiting, rash, urinary frequency, oedema, lack of energy, weakness	Oral LD50 rat: 1950 mg/kg	Sm [Panic PMID:26230921]	-	-	2-3 hours
[truncated: 5,000 more columns]
